# Supplementary material for: Insecticide resistance profile of Anopheles gambiae from a phase II field station in Cové, southern Benin: implications for the evaluation of novel vector control products
Source: Malar J. 2015 Nov 18;14:464. doi: 10.1186/s12936-015-0981-z (PMC4652434; doi:10.1186/s12936-015-0981-z)
Supplement: Supplementary file 1 — 10.1186/s12936-015-0981-z Full microarray results. [file 12936_2015_981_MOESM1_ESM.xlsx]

## Sheet: Full microarray results
								Delta vs colony				Perm vs colony					columns determining significance
order	ProbeName	Transcript Name	Gene	Chromosome	Gene Start (bp)	Gene End (bp)	Description	logFC vs Kisumu	P-value vs Kis	logFC vs Ngousso	P-value vs Ng	logFC vs Kisumu	P-value vs Kis	logFC vs Ngousso	P-value vs Ng	delta res and perm res consistently up (1) or down (-1) vs. both colonies	delta res and perm res logFC consistently >1 (1) or <-1 (-1) vs. both colonies	delta res and perm res consistently P<0.05 vs. both colonies	significant (yes=1)	up or down
1	CUST_1_PI422575199	AGAP004677-RB	AGAP004677	2L	157348	186936	methylenetetrahydrofolate dehydrogenase	2.01603	0.137009	1.13752	0.354065	1.74734	0.182879	0.868829	0.46848	1	0	0
2	CUST_10_PI422575199	AGAP004684-RA	AGAP004684	2L	493039	493543	coiled-coil domain-containing protein 86	-0.861931	0.442933	-1.3492	0.253866	0.0479549	0.964518	-0.439319	0.686933	0	0	0
3	CUST_100_PI422575199	AGAP004758-RB	AGAP004758	2L	3070600	3072473	adhesion regulating molecule 1 (110 kda cell membrane glycoprotein)	-0.115883	0.567418	-0.618258	0.0293652	-0.00676471	0.972659	-0.50914	0.0516664	-1	0	0
4	CUST_1000_PI422575199	AGAP005556-RA	AGAP005556	2L	17005434	17017978	major sperm protein	-0.599079	0.0473057	-0.931472	0.0116778	-0.46983	0.0902135	-0.802222	0.019147	-1	0	0
5	CUST_10000_PI422575199	AGAP011403-RA	AGAP011403	3L	23870133	23871795	anopheles gambiae pest agap012722-pa	-0.0787882	0.280854	-0.166919	0.057633	-0.0876069	0.225947	-0.175737	0.045537	-1	0	0
6	CUST_10001_PI422575199	AGAP011404-RA	AGAP011404	3L	23873829	23875331	anopheles gambiae pest agap012546-pa	-0.110726	0.262952	-0.460927	0.00562328	-0.0879773	0.351276	-0.438178	0.0062959	-1	0	0
7	CUST_10002_PI422575199	AGAP011405-RA	AGAP011405	3L	23876713	23878295	novel krab box and zinc c2h2 type domain containing protein	-0.20321	0.0396206	-0.310117	0.0101008	-0.13074	0.116422	-0.237648	0.0221356	-1	0	0
8	CUST_10003_PI422575199	AGAP011406-RA	AGAP011406	3L	23880452	23894980	regulator of sex-limitation	0.0567707	0.75481	0.307814	0.143935	0.0252602	0.888435	0.276304	0.177458	1	0	0
9	CUST_10004_PI422575199	AGAP011407-RA	AGAP011407	3L	23895715	23896938	zinc finger protein 436	-0.0998199	0.785789	-0.0728308	0.842442	-0.426142	0.278287	-0.399153	0.305478	-1	0	0
10	CUST_10005_PI422575199	AGAP011408-RA	AGAP011408	3L	23900695	23901742	anopheles gambiae pest agap012816-pa	-0.113825	0.372856	-0.308384	0.0532124	0.00206929	0.98627	-0.19249	0.16376	0	0	0
11	CUST_10006_PI422575199	AGAP011409-RA	AGAP011409	3L	23904663	23905631	anopheles gambiae pest agap012719-pa	-0.0247828	0.824591	-0.157941	0.206083	-0.0598577	0.595827	-0.193016	0.137115	-1	0	0
12	CUST_10007_PI422575199	AGAP011410-RA	AGAP011410	3L	23907643	23946021	zinc finger protein 729-like	-0.116722	0.349957	-0.0637985	0.594265	-0.178744	0.170472	-0.125821	0.305262	-1	0	0
13	CUST_10008_PI422575199	AGAP011411-RA	AGAP011411	3L	23946594	23947258	zinc finger protein	-0.15662	0.0935605	-0.232663	0.0312227	-0.146636	0.101586	-0.222679	0.0323984	-1	0	0
14	CUST_10009_PI422575199	AGAP011412-RA	AGAP011412	3L	23948144	23949375	cg1397-pa	-0.0410881	0.809736	-0.189514	0.301202	-0.0179433	0.91586	-0.166369	0.355864	-1	0	0
15	CUST_1001_PI422575199	AGAP005556-RB	AGAP005556	2L	17005434	17017978	motile sperm domain-containing protein 2	-0.548372	0.108609	-0.8657	0.0313738	-0.404978	0.202708	-0.722306	0.0533018	-1	0	0
16	CUST_10010_PI422575199	AGAP011413-RA	AGAP011413	3L	23951631	23954573	ccr4-associated factor	0.607439	0.0975633	0.101123	0.738052	0.476426	0.165877	-0.0298901	0.920565	0	0	0
17	CUST_10011_PI422575199	AGAP011414-RA	AGAP011414	3L	24018075	24029486	protein phosphatase-7	-0.137073	0.0762576	-0.16118	0.0490722	-0.171415	0.0373491	-0.195523	0.024896	-1	0	0
18	CUST_10012_PI422575199	AGAP011415-RA	AGAP011415	3L	24038267	24039058	peritrophic matrix protein 9	-0.146813	0.474308	-0.306473	0.174944	-0.16411	0.423427	-0.32377	0.153712	-1	0	0
19	CUST_10013_PI422575199	AGAP011416-RA	AGAP011416	3L	24058181	24058897	peritrophic matrix protein 9	-0.133498	0.287976	-0.190705	0.155178	-0.1067	0.380753	-0.163908	0.205114	-1	0	0
20	CUST_10014_PI422575199	AGAP011417-RA	AGAP011417	3L	24124275	24148989	twin of eyg	-0.106206	0.39232	-0.0566804	0.636098	-0.146099	0.255095	-0.0965735	0.429823	-1	0	0
21	CUST_10015_PI422575199	AGAP011418-RA	AGAP011418	3L	24194093	24215261	zinc finger protein 729-like	-0.167457	0.194847	-0.170268	0.188938	-0.224018	0.103091	-0.22683	0.100069	-1	0	0
22	CUST_10016_PI422575199	AGAP011419-RA	AGAP011419	3L	24215619	24216218	anopheles gambiae pest agap012767-pa	-0.126758	0.154205	-0.299349	0.014337	-0.0986562	0.232275	-0.271247	0.0180334	-1	0	0
23	CUST_10017_PI422575199	AGAP011420-RA	AGAP011420	3L	24337492	24348581	isoform a	-0.025684	0.812048	-0.0837044	0.454386	-0.0355969	0.741374	-0.0936174	0.404842	-1	0	0
24	CUST_10018_PI422575199	AGAP011421-RA	AGAP011421	3L	24378457	24402690	guanyl-nucleotide exchange factor	-0.103034	0.688701	0.140116	0.589305	-0.158582	0.543006	0.0845676	0.741145	0	0	0
25	CUST_10019_PI422575199	AGAP011422-RA	AGAP011422	3L	24427151	24430236	nuclear lim interactor-interacting factor	-0.152901	0.0534582	-0.406179	0.00196917	-0.207411	0.01951	-0.46069	0.00110617	-1	0	0
26	CUST_1002_PI422575199	AGAP005557-RA	AGAP005557	2L	17025733	17030052	xenotropic and polytropic murine leukemia virus receptor xpr1	0.676442	0.138266	1.08174	0.0417327	0.479931	0.259449	0.88523	0.0726234	1	0	0
27	CUST_10020_PI422575199	AGAP011423-RA	AGAP011423	3L	24476267	24477422	proteasome subunit beta type 7	-0.134751	0.708893	-0.527914	0.191246	0.258763	0.481001	-0.1344	0.707477	0	0	0
28	CUST_10021_PI422575199	AGAP011424-RA	AGAP011424	3L	24478352	24479192	ribosomal protein s16	-0.659031	0.207298	-0.349832	0.469687	-0.608301	0.23675	-0.299102	0.531715	-1	0	0
29	CUST_10022_PI422575199	AGAP011425-RA	AGAP011425	3L	24479909	24486116	structural maintenance of chromosomes smc2	-0.191815	0.0524818	-0.266233	0.0192995	-0.107745	0.194355	-0.182163	0.0579922	-1	0	0
30	CUST_10023_PI422575199	AGAP011426-RA	AGAP011426	3L	24491008	24493613	sodium-dependent phosphate transporter	1.52074	0.0281296	-0.38116	0.446273	1.9127	0.0132989	0.0107926	0.982073	0	0	0
31	CUST_10024_PI422575199	AGAP011427-RA	AGAP011427	3L	24494750	24549657	serine proteinase	-0.0802806	0.425771	-0.206476	0.0849564	-0.00858963	0.928019	-0.134785	0.205825	-1	0	0
32	CUST_10025_PI422575199	AGAP011429-RA	AGAP011429	3L	24551914	24552717	anionic trypsin-2	-0.0412341	0.818016	-0.0463299	0.796185	-0.0967723	0.592475	-0.101868	0.573932	-1	0	0
33	CUST_10026_PI422575199	AGAP011430-RA	AGAP011430	3L	24552801	24554920	trypsin 5	-0.211734	0.0412595	-0.255666	0.0231092	-0.148639	0.097942	-0.192571	0.0495177	-1	0	0
34	CUST_10027_PI422575199	AGAP011431-RA	AGAP011431	3L	24557531	24558724	trypsin 5	-0.142533	0.161758	-0.210683	0.0644645	-0.0748915	0.412083	-0.143041	0.155538	-1	0	0
35	CUST_10028_PI422575199	AGAP011432-RA	AGAP011432	3L	24563969	24564672	trypsin 5	-0.0538	0.727185	-0.0740887	0.633424	0.100133	0.519982	0.0798441	0.604271	0	0	0
36	CUST_10029_PI422575199	AGAP011433-RA	AGAP011433	3L	24588653	24590037	pickpocket	-0.163849	0.0385897	-0.270449	0.00743973	-0.190241	0.0224373	-0.296841	0.00485835	-1	0	1
37	CUST_1003_PI422575199	AGAP005558-RA	AGAP005558	2L	17030571	17032220	mitochondrial processing peptidase beta subunit	0.820579	0.273074	2.14177	0.0295529	0.565472	0.430608	1.88666	0.0431625	1	0	0
38	CUST_10030_PI422575199	AGAP011434-RA	AGAP011434	3L	24593683	24595146	zinc carboxypeptidase a 1	0.122007	0.540237	-0.119775	0.547311	0.121127	0.541275	-0.120655	0.542775	0	0	0
39	CUST_10031_PI422575199	AGAP011435-RA	AGAP011435	3L	24596198	24597788	zinc carboxypeptidase a 1	1.07842	0.218037	0.447159	0.577564	0.729741	0.379037	0.0984799	0.900359	1	0	0
40	CUST_10032_PI422575199	AGAP011436-RA	AGAP011436	3L	24622515	24643789	transcription factor coe3	-0.0557108	0.473509	-0.156648	0.0903624	-0.0720341	0.350903	-0.172971	0.0644259	-1	0	0
41	CUST_10033_PI422575199	AGAP011437-RA	AGAP011437	3L	24686518	24712240	transcription factor coe3	-0.140494	0.208424	-0.23042	0.0698953	-0.0931885	0.371155	-0.183115	0.119128	-1	0	0
42	CUST_10034_PI422575199	AGAP011438-RA	AGAP011438	3L	24716859	24720642	casein kinase ii subunit beta	-0.19492	0.385181	0.0968787	0.653608	-0.0983524	0.638808	0.193446	0.375077	0	0	0
43	CUST_10035_PI422575199	AGAP011439-RA	AGAP011439	3L	24726293	24727765	isoform b	-0.0542661	0.855642	0.192938	0.528315	-0.136538	0.649812	0.110666	0.71155	0	0	0
44	CUST_10036_PI422575199	AGAP011440-RA	AGAP011440	3L	24728596	24730374	pumilio domain-containing protein c14orf21-like	-0.0481591	0.546151	-0.188405	0.0615604	0.0773341	0.336486	-0.0629118	0.424835	0	0	0
45	CUST_10037_PI422575199	AGAP011441-RA	AGAP011441	3L	24732444	24745095	0	-0.0993994	0.108407	-0.0654502	0.246404	-0.105281	0.0873549	-0.0713322	0.201592	-1	0	0
46	CUST_10038_PI422575199	AGAP011442-RA	AGAP011442	3L	24745730	24749233	retinoid-inducible serine carboxypeptidase	1.52254	0.420037	1.15851	0.532024	1.49046	0.429055	1.12644	0.542844	1	1	0
47	CUST_10039_PI422575199	AGAP011443-RA	AGAP011443	3L	24750241	24752941	retinoid-inducible serine carboxypeptidase	-0.0817208	0.222799	-0.173438	0.0376552	-0.053841	0.382268	-0.145559	0.0569039	-1	0	0
48	CUST_1004_PI422575199	AGAP005559-RA	AGAP005559	2L	17032428	17034254	26s proteasome non-atpase regulatory subunit	-0.301628	0.160445	0.198017	0.32182	-0.194622	0.323139	0.305023	0.152364	0	0	0
49	CUST_10040_PI422575199	AGAP011444-RA	AGAP011444	3L	24754680	24755932	proteasome subunit beta type	-0.338517	0.283598	0.833952	0.0380842	-0.107234	0.713692	1.06524	0.0173389	0	0	0
50	CUST_10041_PI422575199	AGAP011445-RA	AGAP011445	3L	24756110	24757039	membrane protein	-0.843937	0.171963	0.0447126	0.934088	-0.72423	0.22699	0.164419	0.76234	0	0	0
51	CUST_10042_PI422575199	AGAP011446-RA	AGAP011446	3L	24763465	24770180	far upstream binding protein	-0.0554162	0.43182	-0.187867	0.0415382	-0.0890487	0.221011	-0.2215	0.0226892	-1	0	0
52	CUST_10043_PI422575199	AGAP011447-RA	AGAP011447	3L	24774637	24778230	isoform d	-0.528827	0.0047922	-0.213257	0.0844232	-0.626762	0.00227766	-0.311193	0.0262884	-1	0	0
53	CUST_10044_PI422575199	AGAP011448-RA	AGAP011448	3L	24780173	24781428	flap endonuclease-1	-0.107008	0.484586	-0.442669	0.0334475	-0.0573058	0.700402	-0.392967	0.0470583	-1	0	0
54	CUST_10045_PI422575199	AGAP011449-RA	AGAP011449	3L	24781598	24786212	integrator complex subunit 8	-0.161429	0.393729	-0.352046	0.105744	0.0971791	0.593677	-0.0934378	0.607448	0	0	0
55	CUST_10046_PI422575199	AGAP011450-RA	AGAP011450	3L	24789474	24796670	dopamine beta hydroxylase	-0.101319	0.127638	-0.322393	0.0036509	-0.0835848	0.177785	-0.304659	0.0039972	-1	0	0
56	CUST_10047_PI422575199	AGAP011451-RA	AGAP011451	3L	24837125	24838804	moxd1-like protein 1	-0.0759716	0.524987	-0.125894	0.313246	-0.0905955	0.45121	-0.140518	0.265476	-1	0	0
57	CUST_10048_PI422575199	AGAP011452-RA	AGAP011452	3L	24864525	24872570	bombesin receptor subtype-3	0.0423664	0.753815	0.0573625	0.672831	-0.0418833	0.755507	-0.0268872	0.840946	0	0	0
58	CUST_10049_PI422575199	AGAP011453-RA	AGAP011453	3L	24910171	24914786	transferrin	-0.669992	0.19189	-0.263666	0.570518	-0.234772	0.611635	0.171555	0.708343	0	0	0
59	CUST_1005_PI422575199	AGAP005560-RA	AGAP005560	2L	17034494	17036297	microspherule protein 1	0.0646454	0.724991	0.225122	0.258969	0.162477	0.386975	0.322954	0.126097	1	0	0
60	CUST_10050_PI422575199	AGAP011454-RA	AGAP011454	3L	24917328	24922378	anastral spindle 3	-0.75202	0.000230007	-1.08998	5.32602e-05	-0.476922	0.0012242	-0.814884	0.000153019	-1	0	1
61	CUST_10051_PI422575199	AGAP011455-RA	AGAP011455	3L	24928312	24929105	upf0598 protein c8orf82 homolog	0.331475	0.16234	-0.56888	0.0425744	0.674082	0.0248377	-0.226274	0.3049	0	0	0
62	CUST_10052_PI422575199	AGAP011456-RA	AGAP011456	3L	24932240	24933361	mitochondrial cholesterol transporter	0.327156	0.341604	0.0171878	0.957542	0.323148	0.346637	0.0131807	0.967414	1	0	0
63	CUST_10053_PI422575199	AGAP011457-RA	AGAP011457	3L	24933284	24934284	ribose-5-phosphate isomerase	-0.412022	0.103738	-0.443002	0.0869572	0.0300905	0.88522	-0.000889363	0.996591	0	0	0
64	CUST_10054_PI422575199	AGAP011458-RA	AGAP011458	3L	24936771	24938084	fk506-binding protein 6	-0.252537	0.481178	-0.49707	0.201466	-0.0387674	0.91069	-0.2833	0.43204	-1	0	0
65	CUST_10055_PI422575199	AGAP011459-RA	AGAP011459	3L	24939356	24942598	cyclic-nucleotide-gated cation channel	0.0570556	0.538688	-0.0175097	0.846795	0.0976182	0.302384	0.0230528	0.793843	0	0	0
66	CUST_10056_PI422575199	AGAP011460-RA	AGAP011460	3L	24943973	24944974	salivary cysteine-rich peptide	2.54549	0.0763893	3.00555	0.0485904	1.62621	0.203598	2.08628	0.123298	1	1	0
67	CUST_10057_PI422575199	AGAP011462-RA	AGAP011462	3L	24957611	24958920	isoform a	-0.125308	0.390053	0.163173	0.278104	-0.0543146	0.688911	0.234167	0.136927	0	0	0
68	CUST_10058_PI422575199	AGAP011463-RA	AGAP011463	3L	24962298	24968706	shc transforming protein	-0.432862	0.0675521	-0.0363608	0.844599	-0.289835	0.1704	0.106666	0.572233	0	0	0
69	CUST_10059_PI422575199	AGAP011464-RA	AGAP011464	3L	24972264	24973576	lethal isoform d	0.517478	0.0794222	0.159418	0.510952	0.451193	0.109992	0.0931333	0.69428	1	0	0
70	CUST_1006_PI422575199	AGAP005561-RA	AGAP005561	2L	17045942	17047716	u533_drome ame: full=upf0533 protein cg4953	0.157052	0.409748	-0.161003	0.399123	0.332238	0.122803	0.0141827	0.937623	0	0	0
71	CUST_10060_PI422575199	AGAP011465-RA	AGAP011465	3L	24977749	24978723	lethal k09913 cg3082-pc	1.01322	0.00659102	0.3911	0.116015	1.0032	0.00671012	0.381086	0.121676	1	0	0
72	CUST_10061_PI422575199	AGAP011466-RA	AGAP011466	3L	24978758	24979723	lethal k09913	-0.026233	0.846229	-0.0637279	0.641717	-0.0596678	0.652645	-0.0971627	0.473328	-1	0	0
73	CUST_10062_PI422575199	AGAP011467-RA	AGAP011467	3L	24981411	24982903	odorant receptor 13a	-0.0601193	0.414463	-0.270216	0.0149927	-0.091972	0.225135	-0.302069	0.00926304	-1	0	0
74	CUST_10063_PI422575199	AGAP011468-RA	AGAP011468	3L	24983210	24984527	olfactory receptor	-0.0837522	0.176299	-0.12973	0.0639336	-0.122735	0.0680977	-0.168713	0.0269982	-1	0	0
75	CUST_10064_PI422575199	AGAP011469-RA	AGAP011469	3L	24985272	24986843	odorant receptor	-0.12862	0.148821	-0.224936	0.0354713	-0.101371	0.22386	-0.197686	0.0486149	-1	0	0
76	CUST_10065_PI422575199	AGAP011470-RA	AGAP011470	3L	24987014	24989371	rna polymerase ii subunit a c-terminal domain phosphatase ssu72	0.495744	0.167784	-0.0234454	0.940404	0.463399	0.190463	-0.0557904	0.858874	0	0	0
77	CUST_10066_PI422575199	AGAP011471-RA	AGAP011471	3L	24989633	24992290	nucleostemin 3	0.0563601	0.733377	-0.890993	0.00446391	0.123263	0.466983	-0.824091	0.0058132	0	0	0
78	CUST_10067_PI422575199	AGAP011472-RA	AGAP011472	3L	24992821	24994668	leucine-rich repeat-containing protein 47	-0.0145268	0.825672	-0.369985	0.00391128	0.00487348	0.940095	-0.350585	0.00452527	0	0	0
79	CUST_10068_PI422575199	AGAP011473-RA	AGAP011473	3L	24995226	24995776	dna-directed rna polymerases and iii subunit rpabc4-like	0.0487653	0.880449	0.00437671	0.989213	0.0142517	0.964793	-0.0301369	0.925669	0	0	0
80	CUST_10069_PI422575199	AGAP011474-RA	AGAP011474	3L	24995936	25000680	ubiquitin protein ligase	-0.0558172	0.688814	-0.691356	0.00594168	0.141643	0.333518	-0.493895	0.0185913	0	0	0
81	CUST_1007_PI422575199	AGAP005562-RA	AGAP005562	2L	17047662	17082946	ring-box protein 2	-0.00564023	0.990006	0.157168	0.729236	-0.214594	0.63734	-0.0517863	0.908106	0	0	0
82	CUST_10070_PI422575199	AGAP011475-RA	AGAP011475	3L	25017939	25037487	meprin a subunit beta	0.0362894	0.918728	-2.63578	0.00139548	0.0871123	0.806898	-2.58496	0.00149483	0	0	0
83	CUST_10071_PI422575199	AGAP011476-RA	AGAP011476	3L	25026924	25029981	isoform b	-0.575104	0.141797	-0.754598	0.0746301	-0.334353	0.347495	-0.513847	0.177506	-1	0	0
84	CUST_10072_PI422575199	AGAP011477-RA	AGAP011477	3L	25031021	25035747	trypsin delta gamma	1.10128	0.160733	1.53583	0.0745709	0.701634	0.334465	1.13619	0.150468	1	0	0
85	CUST_10073_PI422575199	AGAP011478-RA	AGAP011478	3L	25038434	25049152	apolipoprotein d	1.2676	0.114744	-0.680922	0.340934	1.56376	0.0681505	-0.384754	0.57458	0	0	0
86	CUST_10074_PI422575199	AGAP011479-RA	AGAP011479	3L	25056391	25071436	hyaluronidase	0.534342	0.15104	0.146443	0.652578	0.653339	0.0956694	0.26544	0.427511	1	0	0
87	CUST_10075_PI422575199	AGAP011480-RA	AGAP011480	3L	25091436	25092374	AGAP011480-PA [Anopheles gambiae str. PEST]	-0.0627566	0.567337	-0.108618	0.341931	-0.0397647	0.709477	-0.0856263	0.437441	-1	0	0
88	CUST_10076_PI422575199	AGAP011481-RA	AGAP011481	3L	25176100	25198543	serotonin receptor	0.24942	0.0784478	0.296775	0.0489554	0.186543	0.148646	0.233898	0.0886849	1	0	0
89	CUST_10077_PI422575199	AGAP011482-RA	AGAP011482	3L	25255704	25255934	kazal domain-containing peptide	0.00783411	0.904679	0.0469745	0.487096	-0.179943	0.0390107	-0.140803	0.0771386	0	0	0
90	CUST_10078_PI422575199	AGAP011483-RA	AGAP011483	3L	25278713	25286926	phospholipid-transporting atpase 1 (aminophospholipid flippase 1)	-0.437841	0.0684595	-0.315305	0.149076	-0.430509	0.0712449	-0.307973	0.155895	-1	0	0
91	CUST_10079_PI422575199	AGAP011484-RB	AGAP011484	3L	25304478	25306272	ubiquinol cytochrome c oxidoreductase-subunit -	1.73019	0.00150657	2.23892	0.00056075	1.38283	0.00343882	1.89157	0.0010587	1	1	1	1	up
92	CUST_1008_PI422575199	AGAP005563-RA	AGAP005563	2L	17069971	17082025	sugar transporter	0.543037	0.36901	1.00125	0.135626	0.797467	0.211586	1.25568	0.0794565	1	0	0
93	CUST_10080_PI422575199	AGAP011484-RA	AGAP011484	3L	25304478	25306272	ubiquinol cytochrome c oxidoreductase-subunit -	1.65775	0.00179016	2.18503	0.000622985	1.35383	0.00377311	1.88111	0.00109816	1	1	1	1	up
94	CUST_10081_PI422575199	AGAP011485-RA	AGAP011485	3L	25306385	25307427	zinc finger protein 555	-0.0593618	0.487197	-0.225916	0.0437059	-0.0109785	0.893101	-0.177533	0.0816109	-1	0	0
95	CUST_10082_PI422575199	AGAP011486-RA	AGAP011486	3L	25307897	25308182	anopheles gambiae pest agap012943-pa	-0.0293685	0.569347	-0.201466	0.0131871	-0.0827678	0.146003	-0.254865	0.00516699	-1	0	0
96	CUST_10083_PI422575199	AGAP011487-RA	AGAP011487	3L	25312038	25333544	plenty of sh3s	-0.123902	0.1503	-0.210787	0.039078	-0.121883	0.14988	-0.208768	0.0381413	-1	0	0
97	CUST_10084_PI422575199	AGAP011488-RA	AGAP011488	3L	25337219	25339145	conserved oligomeric golgi complex subunit 8	-0.456476	0.157492	-0.474901	0.145131	-0.360331	0.241906	-0.378756	0.222648	-1	0	0
98	CUST_10085_PI422575199	AGAP011489-RA	AGAP011489	3L	25342387	25346837	tyrosine protein kinase with ig domain	-0.097282	0.389442	-0.0853996	0.444877	-0.217342	0.0902826	-0.205459	0.103451	-1	0	0
99	CUST_10086_PI422575199	AGAP011490-RA	AGAP011490	3L	25402845	25403245	ptk7_droan ame: full=tyrosine-protein kinase-like otk ame: full=tyrosine-protein kinase-like 7 homolog flags: precursor	-0.0534319	0.42291	-0.0426088	0.516269	0.00838165	0.892154	0.0192047	0.757326	0	0	0
100	CUST_10087_PI422575199	AGAP011491-RA	AGAP011491	3L	25413907	25422394	sorting nexin	-0.0415168	0.61226	-0.25695	0.0273451	-0.0448763	0.575977	-0.260309	0.0242928	-1	0	0
101	CUST_10088_PI422575199	AGAP011492-RA	AGAP011492	3L	25424026	25426147	uncharacterized mfs-type transporter c19orf28 homolog	-0.145638	0.0863496	0.038515	0.581695	-0.237256	0.0189925	-0.053103	0.442199	0	0	0
102	CUST_10089_PI422575199	AGAP011493-RA	AGAP011493	3L	25434380	25438963	udp-galactose transporter	-0.0521262	0.769841	0.000817206	0.996318	-0.149042	0.419677	-0.0960984	0.593395	0	0	0
103	CUST_1009_PI422575199	AGAP005563-RB	AGAP005563	2L	17069971	17082025	sugar transporter	0.608298	0.337623	1.00827	0.145564	0.84251	0.206108	1.24248	0.090259	1	0	0
104	CUST_10090_PI422575199	AGAP011494-RA	AGAP011494	3L	25445797	25446968	aspartyl beta-	-0.0941583	0.650565	-0.179667	0.403766	-0.128644	0.540135	-0.214153	0.327832	-1	0	0
105	CUST_10091_PI422575199	AGAP011495-RA	AGAP011495	3L	25450908	25459637	AGAP011495-PA [Anopheles gambiae str. PEST]	-0.139481	0.0967339	-0.21363	0.0296417	-0.168054	0.0547488	-0.242203	0.0179236	-1	0	0
106	CUST_10092_PI422575199	AGAP011496-RA	AGAP011496	3L	25452204	25454801	lem domain protein family member (lem-3)-like	-0.327733	0.00949632	-0.429653	0.00359653	-0.280372	0.0145342	-0.382292	0.00490696	-1	0	1
107	CUST_10093_PI422575199	AGAP011497-RA	AGAP011497	3L	25462243	25462758	vacuolar protein-sorting-associated protein 25	0.150604	0.506486	-0.0894911	0.687285	0.134351	0.549502	-0.105744	0.634471	0	0	0
108	CUST_10094_PI422575199	AGAP011498-RA	AGAP011498	3L	25473136	25507620	potassium chloride symporter	-0.228279	0.331369	0.463758	0.0882587	-0.455063	0.0918293	0.236974	0.314286	0	0	0
109	CUST_10095_PI422575199	AGAP011499-RA	AGAP011499	3L	25522864	25523499	potassium chloride	-0.0907871	0.253175	-0.113067	0.172047	-0.151176	0.0836484	-0.173456	0.0581809	-1	0	0
110	CUST_10096_PI422575199	AGAP011500-RA	AGAP011500	3L	25544683	25551359	potassium chloride	0.00547095	0.978566	0.0795306	0.699083	-0.189847	0.376627	-0.115787	0.577199	0	0	0
111	CUST_10097_PI422575199	AGAP011501-RA	AGAP011501	3L	25638157	25638609	60s ribosomal protein l37	0.208068	0.114551	0.151731	0.216235	0.133251	0.259266	0.0769132	0.490547	1	0	0
112	CUST_10098_PI422575199	AGAP011502-RA	AGAP011502	3L	25667507	25668028	transcription factor sp8	-0.0880833	0.556536	-0.126728	0.408753	-0.22992	0.159398	-0.268564	0.11398	-1	0	0
113	CUST_10099_PI422575199	AGAP011503-RA	AGAP011503	3L	25674044	25675124	leucine rich protein	0.985152	0.386182	-0.16447	0.878983	1.36681	0.248839	0.217186	0.84083	0	0	0
114	CUST_101_PI422575199	AGAP004758-RC	AGAP004758	2L	3070600	3072473	adhesion regulating molecule 1 (110 kda cell membrane glycoprotein)	-0.075644	0.678597	-0.614361	0.0222927	0.0854511	0.638272	-0.453266	0.0544362	0	0	0
115	CUST_1010_PI422575199	AGAP005563-RC	AGAP005563	2L	17069971	17082025	sugar transporter	0.561527	0.367503	0.961909	0.157068	0.856129	0.196602	1.25651	0.0855818	1	0	0
116	CUST_10100_PI422575199	AGAP011504-RA	AGAP011504	3L	25688398	25689572	sec61 protein translocation complex beta subunit	-0.392058	0.204987	-0.54328	0.10416	-0.256277	0.377323	-0.407499	0.189829	-1	0	0
117	CUST_10101_PI422575199	AGAP011505-RA	AGAP011505	3L	25725970	25726656	AGAP011505-PA [Anopheles gambiae str. PEST]	-0.0353758	0.852323	-0.107073	0.580326	-0.0648372	0.73352	-0.136534	0.484873	-1	0	0
118	CUST_10102_PI422575199	AGAP011506-RA	AGAP011506	3L	25745946	25746610	AGAP011506-PA [Anopheles gambiae str. PEST]	-0.0598429	0.485065	-0.137749	0.151635	-0.0843431	0.332773	-0.162249	0.101617	-1	0	0
119	CUST_10103_PI422575199	AGAP011507-RA	AGAP011507	3L	25783853	25785931	carboxylesterase	0.652155	0.412152	0.589892	0.454579	0.736821	0.359538	0.674559	0.397419	1	0	0
120	CUST_10104_PI422575199	AGAP011508-RA	AGAP011508	3L	26049483	26052554	isoform a	-0.31908	0.00767265	-0.707798	0.000385972	-0.181579	0.0433472	-0.570297	0.000787389	-1	0	1
121	CUST_10105_PI422575199	AGAP011509-RA	AGAP011509	3L	26086863	26088736	carboxylesterase	0.0073425	0.945788	-0.304547	0.039889	0.114023	0.31069	-0.197867	0.114484	0	0	0
122	CUST_10106_PI422575199	AGAP011511-RA	AGAP011511	3L	26246181	26249037	phospholipase plb1	-0.0991493	0.705309	-0.13099	0.619872	-0.0749158	0.773781	-0.106756	0.683836	-1	0	0
123	CUST_10107_PI422575199	AGAP011512-RA	AGAP011512	3L	26253472	26258173	phospholipase plb1	-0.0914614	0.533522	-0.039125	0.785435	-0.0975045	0.504482	-0.0451681	0.751438	-1	0	0
124	CUST_10108_PI422575199	AGAP011513-RA	AGAP011513	3L	26285278	26286723	phospholipase plb1	-0.0146497	0.864533	-0.0785657	0.384623	-0.0729537	0.412035	-0.13687	0.161238	-1	0	0
125	CUST_10109_PI422575199	AGAP011514-RA	AGAP011514	3L	26294061	26295679	actin	-0.553376	0.0488906	1.0696	0.00565838	-0.622323	0.0336043	1.00065	0.00693529	0	0	1
126	CUST_1011_PI422575199	AGAP005807-RA	AGAP005807	2L	21508765	21610766	isoform i	-0.719713	0.268234	-0.258293	0.668702	-1.01655	0.143649	-0.555132	0.377628	-1	0	0
127	CUST_10110_PI422575199	AGAP011515-RA	AGAP011515	3L	26299326	26300456	actin	2.93559	0.00111424	4.33471	0.000246284	2.10435	0.00381266	3.50347	0.000553634	1	1	1	1	up
128	CUST_10111_PI422575199	AGAP011516-RA	AGAP011516	3L	26318398	26319625	actin	-1.00194	0.0541667	2.29659	0.00347095	-1.50266	0.0152243	1.79587	0.00825509	0	0	0
129	CUST_10112_PI422575199	AGAP011517-RA	AGAP011517	3L	26404313	26406508	AGAP011517-PA [Anopheles gambiae str. PEST]	-0.12735	0.254226	-0.136185	0.22796	-0.161434	0.163471	-0.170268	0.146598	-1	0	0
130	CUST_10113_PI422575199	AGAP011518-RA	AGAP011518	3L	26409809	26416659	atp-binding cassette sub-family a member	-0.569035	0.346981	0.736011	0.240487	-0.590401	0.330997	0.714644	0.25189	0	0	0
131	CUST_10114_PI422575199	AGAP011519-RA	AGAP011519	3L	26419703	26422908	AGAP011519-PA [Anopheles gambiae str. PEST]	-0.113874	0.20112	-0.157558	0.101935	-0.112052	0.195505	-0.155735	0.0971389	-1	0	0
132	CUST_10115_PI422575199	AGAP011520-RA	AGAP011520	3L	26434538	26435324	AGAP011520-PA [Anopheles gambiae str. PEST]	-0.128487	0.624304	0.400038	0.1744	-0.266474	0.320345	0.262051	0.327448	0	0	0
133	CUST_10116_PI422575199	AGAP011521-RA	AGAP011521	3L	26438289	26438798	28 kda heat- and acid-stable phosphoprotein	0.147324	0.179896	0.134016	0.213871	0.0527901	0.585841	0.0394813	0.680957	1	0	0
134	CUST_10117_PI422575199	AGAP011522-RA	AGAP011522	3L	26440038	26440922	hypothetical conserved protein	-0.0556585	0.933236	0.392996	0.563132	0.179267	0.788071	0.627921	0.371022	0	0	0
135	CUST_10118_PI422575199	AGAP011523-RA	AGAP011523	3L	26442369	26443867	isoform a	-0.0468919	0.757479	0.0560676	0.712734	-0.0635222	0.676045	0.0394373	0.793821	0	0	0
136	CUST_10119_PI422575199	AGAP011524-RA	AGAP011524	3L	26479906	26480963	isoform c	-0.0278692	0.67437	0.0124652	0.84949	-0.0391249	0.549355	0.0012094	0.984861	0	0	0
137	CUST_1012_PI422575199	AGAP005807-RC	AGAP005807	2L	21508765	21610766	isoform i	-0.857512	0.185001	-0.297649	0.608385	-1.15263	0.097898	-0.592769	0.330736	-1	0	0
138	CUST_10120_PI422575199	AGAP011525-RA	AGAP011525	3L	26517705	26519853	fat-like cadherin-related tumor suppressor-like protein	-0.13689	0.0606918	-0.147143	0.0496228	-0.183057	0.0232603	-0.193309	0.0195066	-1	0	0
139	CUST_10121_PI422575199	AGAP011526-RA	AGAP011526	3L	26521434	26531738	fat-like cadherin-related tumor suppressor-like protein	-0.179894	0.268845	-0.358254	0.0629916	-0.00706306	0.961026	-0.185423	0.243995	-1	0	0
140	CUST_10122_PI422575199	AGAP011527-RA	AGAP011527	3L	26543311	26551470	fat-like cadherin-related tumor suppressor-like protein	-0.0719797	0.311053	-0.0908301	0.217527	-0.0755568	0.277594	-0.0944072	0.191753	-1	0	0
141	CUST_10123_PI422575199	AGAP011528-RA	AGAP011528	3L	26566523	26572486	fat-like cadherin-related tumor suppressor homolog	-0.06135	0.282993	-0.127797	0.0612316	-0.0928245	0.124983	-0.159271	0.0293384	-1	0	0
142	CUST_10124_PI422575199	AGAP011529-RA	AGAP011529	3L	26625291	26633350	fat-like cadherin-related tumor suppressor-like protein	-0.127643	0.159246	-0.173747	0.0784513	-0.121795	0.167748	-0.167899	0.0811819	-1	0	0
143	CUST_10125_PI422575199	AGAP011530-RA	AGAP011530	3L	26862873	26865558	protein isoform a-like	0.488737	0.320501	0.510658	0.302008	0.360238	0.450149	0.382159	0.425215	1	0	0
144	CUST_10126_PI422575199	AGAP011531-RA	AGAP011531	3L	26869121	26870808	selenium-binding protein	0.0843835	0.339558	0.00503725	0.951536	0.0741182	0.382333	-0.00522801	0.948179	0	0	0
145	CUST_10127_PI422575199	AGAP011532-RA	AGAP011532	3L	26875745	26881812	eukaryotic translation elongation factor 1 gamma	-0.0468388	0.870146	0.0817206	0.776295	-0.166686	0.568379	-0.0381268	0.893953	0	0	0
146	CUST_10128_PI422575199	AGAP011533-RA	AGAP011533	3L	26889027	26890643	tetratricopeptide repeat protein 15	-0.278346	0.0849688	-0.124917	0.364412	-0.286497	0.0749063	-0.133068	0.328631	-1	0	0
147	CUST_10129_PI422575199	AGAP011534-RA	AGAP011534	3L	26893430	26896048	lethal isoform f	-0.308181	0.00456612	-0.498879	0.000746666	-0.179607	0.0259823	-0.370305	0.00205747	-1	0	1
148	CUST_1013_PI422575199	AGAP005807-RD	AGAP005807	2L	21508765	21610766	isoform i	-0.730359	0.266646	-0.274807	0.652848	-1.04064	0.139843	-0.585085	0.359689	-1	0	0
149	CUST_10130_PI422575199	AGAP011535-RA	AGAP011535	3L	26900375	26902990	transcription elongation factor b polypeptide 1	0.410644	0.17407	0.0825416	0.756646	0.20676	0.451625	-0.121342	0.650479	0	0	0
150	CUST_10131_PI422575199	AGAP011536-RA	AGAP011536	3L	26904548	26909174	mcmbp_drome ame: full=mini-chromosome maintenance complex-binding protein short=mcm-bp short=mcm-binding protein	-0.161979	0.101011	-0.19097	0.0665625	-0.0242311	0.759472	-0.0532221	0.511304	-1	0	0
151	CUST_10132_PI422575199	AGAP011537-RA	AGAP011537	3L	26912149	26931547	ago2	-0.118202	0.613056	0.310368	0.22382	-0.107502	0.643055	0.321068	0.209333	0	0	0
152	CUST_10133_PI422575199	AGAP011538-RA	AGAP011538	3L	26942040	26943414	uncharacterized protein c16orf73 homolog	-0.0222518	0.778548	-0.0627513	0.444055	-0.0883416	0.290431	-0.128841	0.150525	-1	0	0
153	CUST_10134_PI422575199	AGAP011539-RA	AGAP011539	3L	26944334	26946100	dynein intermediate chain 2	-0.0517492	0.473153	-0.0475925	0.507188	-0.0379507	0.586189	-0.0337939	0.62643	-1	0	0
154	CUST_10135_PI422575199	AGAP011540-RA	AGAP011540	3L	26946995	26950521	axonemal dynein intermediate chain	-0.00875502	0.899581	-0.0646622	0.377086	-0.0671369	0.347311	-0.123044	0.122963	-1	0	0
155	CUST_10136_PI422575199	AGAP011541-RA	AGAP011541	3L	26953604	26959985	isoform d	-0.0677093	0.634932	-0.0931664	0.519145	-0.202189	0.189015	-0.227646	0.149656	-1	0	0
156	CUST_10137_PI422575199	AGAP011542-RA	AGAP011542	3L	26974445	26975221	anopheles gambiae pest agap012911-pa	-0.0490315	0.698667	-0.0152476	0.90328	-0.217173	0.129843	-0.18339	0.183405	-1	0	0
157	CUST_10138_PI422575199	AGAP011543-RB	AGAP011543	3L	27009752	27015302	AGAP011543-PB [Anopheles gambiae str. PEST]	-0.610753	0.0313254	-0.0875027	0.665544	-0.543462	0.0430908	-0.0202121	0.918652	-1	0	0
158	CUST_10139_PI422575199	AGAP011543-RA	AGAP011543	3L	27009752	27015302	AGAP011543-PA [Anopheles gambiae str. PEST]	-0.363546	0.317571	2.13818	0.00256728	-0.747619	0.0781564	1.75411	0.00524656	0	0	0
159	CUST_1014_PI422575199	AGAP005565-RA	AGAP005565	2L	17302743	17304872	bcl2 adenovirus e1b 19-kda protein-interacting protein	-0.174898	0.393565	-0.239937	0.260233	-0.241309	0.255151	-0.306348	0.167305	-1	0	0
160	CUST_10140_PI422575199	AGAP011544-RA	AGAP011544	3L	27053804	27058001	zinc finger protein	-0.0992618	0.236362	-0.130336	0.141623	-0.107372	0.195081	-0.138446	0.11557	-1	0	0
161	CUST_10141_PI422575199	AGAP011545-RA	AGAP011545	3L	27076490	27083374	helicase with zinc finger	-0.277252	0.032056	-0.510649	0.00401768	-0.211394	0.0668449	-0.444791	0.00626339	-1	0	0
162	CUST_10142_PI422575199	AGAP011546-RA	AGAP011546	3L	27088090	27094028	transmembrane protein c9orf7	-0.119312	0.292284	0.171754	0.156035	-0.36896	0.0181472	-0.0778941	0.460858	0	0	0
163	CUST_10143_PI422575199	AGAP011547-RA	AGAP011547	3L	27190313	27194985	AGAP011547-PA [Anopheles gambiae str. PEST]	-0.191216	0.181078	-0.109453	0.406919	-0.180729	0.190592	-0.098966	0.437332	-1	0	0
164	CUST_10144_PI422575199	AGAP011548-RA	AGAP011548	3L	27198541	27200012	zinc finger protein 235-like isoform 1	-0.13681	0.0872149	-0.0868499	0.225631	-0.0937691	0.185928	-0.0438088	0.49755	-1	0	0
165	CUST_10145_PI422575199	AGAP011549-RA	AGAP011549	3L	27206923	27207870	thioredoxin domain-containing protein 15	0.116245	0.332682	-0.0510163	0.654204	0.115129	0.332136	-0.052132	0.643844	0	0	0
166	CUST_10146_PI422575199	AGAP011551-RA	AGAP011551	3L	27210476	27218151	vesicle associated	-0.369236	0.15959	0.328641	0.199468	-0.16439	0.483588	0.533488	0.0665585	0	0	0
167	CUST_10147_PI422575199	AGAP011552-RA	AGAP011552	3L	27219613	27220543	bcl-2 associated	0.13073	0.273972	-0.129321	0.278412	0.163645	0.182964	-0.0964062	0.396938	0	0	0
168	CUST_10148_PI422575199	AGAP011553-RA	AGAP011553	3L	27233577	27236181	AGAP011553-PA [Anopheles gambiae str. PEST]	-0.071937	0.128558	-0.0872197	0.0813772	-0.13355	0.0215186	-0.148833	0.0150681	-1	0	0
169	CUST_10149_PI422575199	AGAP011554-RA	AGAP011554	3L	27287812	27326404	isoform d	-0.072648	0.802435	0.370936	0.244002	-0.0181557	0.949737	0.425428	0.191091	0	0	0
170	CUST_1015_PI422575199	AGAP005566-RA	AGAP005566	2L	17306920	17308326	AGAP005566-PA [Anopheles gambiae str. PEST]	-0.00951418	0.954958	-0.107972	0.532651	0.0839793	0.62192	-0.0144781	0.931133	0	0	0
171	CUST_10150_PI422575199	AGAP011555-RA	AGAP011555	3L	27554332	27554595	protein muscleblind	-0.114306	0.170919	-0.15398	0.0881237	-0.174793	0.0613309	-0.214468	0.0340028	-1	0	0
172	CUST_10151_PI422575199	AGAP011556-RA	AGAP011556	3L	27605536	27607939	AGAP011556-PA [Anopheles gambiae str. PEST]	-0.0565572	0.498149	-0.00988607	0.902791	-0.0706587	0.391553	-0.0239876	0.760904	-1	0	0
173	CUST_10152_PI422575199	AGAP011557-RA	AGAP011557	3L	27680835	27682130	26s protease regulatory subunit 6a	0.0355412	0.812544	0.00872268	0.953418	0.0610857	0.685041	0.0342672	0.818635	1	0	0
174	CUST_10153_PI422575199	AGAP011558-RA	AGAP011558	3L	27735541	27736318	AGAP011558-PA [Anopheles gambiae str. PEST]	-0.112175	0.0877765	-0.172255	0.0259831	-0.127539	0.0576116	-0.187619	0.0177981	-1	0	0
175	CUST_10154_PI422575199	AGAP011559-RA	AGAP011559	3L	27737517	27740566	isoform b	0.0426403	0.651851	-0.134939	0.198258	0.229953	0.0550002	0.0523734	0.574037	0	0	0
176	CUST_10155_PI422575199	AGAP011560-RA	AGAP011560	3L	27745408	27753563	isoform c	-0.110035	0.661383	-0.150313	0.554018	-0.23758	0.358722	-0.277858	0.292331	-1	0	0
177	CUST_10156_PI422575199	AGAP011561-RA	AGAP011561	3L	27754248	27756813	AGAP011561-PA [Anopheles gambiae str. PEST]	-0.131818	0.174411	-0.20554	0.0618573	-0.128521	0.17444	-0.202243	0.060346	-1	0	0
178	CUST_10157_PI422575199	AGAP011562-RA	AGAP011562	3L	27759301	27764723	wd repeat-containing protein 35	-0.199552	0.117584	-0.144822	0.222368	-0.150734	0.197933	-0.0960041	0.381647	-1	0	0
179	CUST_10158_PI422575199	AGAP011563-RA	AGAP011563	3L	27773159	27773862	yippee-like 2	0.165388	0.385337	0.131907	0.480763	0.0538446	0.766727	0.0203633	0.910206	1	0	0
180	CUST_10159_PI422575199	AGAP011564-RA	AGAP011564	3L	27795302	27802961	glucosyl glucuronosyl transferases	-0.0470759	0.380613	-0.115538	0.073061	-0.0913362	0.119897	-0.159799	0.0260518	-1	0	0
181	CUST_1016_PI422575199	AGAP005567-RA	AGAP005567	2L	17309027	17316195	wishful thinking	-0.11294	0.34376	-0.234968	0.0894134	-0.0652222	0.565442	-0.18725	0.146861	-1	0	0
182	CUST_10160_PI422575199	AGAP011565-RA	AGAP011565	3L	27807712	27808389	ras-related protein rab-23	-0.063558	0.347195	-0.109367	0.141016	-0.131212	0.0858944	-0.177021	0.0376539	-1	0	0
183	CUST_10161_PI422575199	AGAP011566-RA	AGAP011566	3L	27872083	27898153	zinc finger protein	-0.055666	0.25174	-0.120619	0.0441022	-0.0855197	0.102098	-0.150472	0.0205005	-1	0	0
184	CUST_10162_PI422575199	AGAP011567-RA	AGAP011567	3L	27898312	27902732	AGAP011567-PA [Anopheles gambiae str. PEST]	0.247578	0.0212816	-0.0490305	0.50696	0.21396	0.030517	-0.0826487	0.273971	0	0	0
185	CUST_10163_PI422575199	AGAP011568-RA	AGAP011568	3L	27910931	27913842	adp-ribosylation factor-binding protein gga1	-0.187174	0.094916	-0.343625	0.0161409	-0.138563	0.175246	-0.295014	0.0248271	-1	0	0
186	CUST_10164_PI422575199	AGAP011569-RA	AGAP011569	3L	27938405	27946545	secretory phospholipase	-0.624159	0.0606033	0.158894	0.545516	-0.902723	0.0199065	-0.11967	0.644985	0	0	0
187	CUST_10165_PI422575199	AGAP011570-RA	AGAP011570	3L	27950685	27954900	isoform a	-0.221825	0.0190459	-0.320667	0.00533403	-0.216847	0.0184853	-0.315689	0.00503121	-1	0	1
188	CUST_10166_PI422575199	AGAP011571-RA	AGAP011571	3L	27959926	27964285	AGAP011571-PA [Anopheles gambiae str. PEST]	-0.130531	0.735491	-0.214607	0.583516	-0.190725	0.624009	-0.274801	0.487448	-1	0	0
189	CUST_10167_PI422575199	AGAP011572-RA	AGAP011572	3L	27980955	27987732	protein fam117b-like isoform 1	0.109199	0.527739	-0.279259	0.15208	0.105109	0.541482	-0.283349	0.146729	0	0	0
190	CUST_10168_PI422575199	AGAP011573-RA	AGAP011573	3L	27991325	27995820	zinc finger protein	0.080612	0.656125	-0.0085228	0.961938	0.145694	0.431508	0.0565595	0.751486	0	0	0
191	CUST_10169_PI422575199	AGAP011574-RA	AGAP011574	3L	28002775	28003873	AGAP011574-PA [Anopheles gambiae str. PEST]	0.0313954	0.93291	0.360149	0.362102	0.136817	0.715633	0.465571	0.253985	1	0	0
192	CUST_1017_PI422575199	AGAP005567-RB	AGAP005567	2L	17309027	17316195	wishful thinking	-0.0569588	0.367059	-0.190162	0.0274735	-0.0805736	0.213019	-0.213777	0.0171572	-1	0	0
193	CUST_10170_PI422575199	AGAP011575-RA	AGAP011575	3L	28013754	28023705	carboxylesterase	-0.00457018	0.974762	0.0796129	0.589148	-0.214522	0.178422	-0.130339	0.378047	0	0	0
194	CUST_10171_PI422575199	AGAP011576-RA	AGAP011576	3L	28152532	28154387	AGAP011576-PA [Anopheles gambiae str. PEST]	0.0986168	0.389175	0.258421	0.0647443	-0.0834177	0.453979	0.0763869	0.490315	0	0	0
195	CUST_10172_PI422575199	AGAP011578-RA	AGAP011578	3L	28253898	28258314	AGAP011578-PA [Anopheles gambiae str. PEST]	0.0954844	0.601127	-0.0319621	0.858755	-0.0237073	0.894647	-0.151154	0.419323	0	0	0
196	CUST_10173_PI422575199	AGAP011579-RA	AGAP011579	3L	28333439	28334139	transcription elongation factor family protein	-0.0799326	0.244402	-0.0748272	0.270862	-0.161181	0.0469332	-0.156076	0.0514428	-1	0	0
197	CUST_10174_PI422575199	AGAP011580-RA	AGAP011580	3L	28371988	28372989	eukaryotic translation initiation factor 3 subunit k	-0.119663	0.821705	0.678222	0.244399	-0.481085	0.388084	0.316799	0.558695	0	0	0
198	CUST_10175_PI422575199	AGAP011581-RA	AGAP011581	3L	28373084	28373665	mitochondrial ribosomal protein l12	-0.018875	0.927774	-0.0910442	0.665846	0.21292	0.33588	0.140751	0.510025	0	0	0
199	CUST_10176_PI422575199	AGAP011582-RA	AGAP011582	3L	28383812	28385385	autophagy related protein atg3-like protein	-0.324662	0.175476	-0.79903	0.015519	-0.35052	0.149937	-0.824888	0.0138565	-1	0	0
200	CUST_10177_PI422575199	AGAP011583-RA	AGAP011583	3L	28389678	28397188	trithorax- isoform c	-0.0751949	0.317604	-0.0645961	0.382559	-0.0718996	0.323101	-0.0613008	0.391363	-1	0	0
201	CUST_10178_PI422575199	AGAP011584-RA	AGAP011584	3L	28405479	28408453	isoform f	-0.0522439	0.895693	0.188541	0.64079	-0.0627516	0.87468	0.178033	0.658351	0	0	0
202	CUST_10179_PI422575199	AGAP011586-RA	AGAP011586	3L	28430196	28437590	tyrosine-protein phosphatase non-receptor type 23	-0.122519	0.276959	-0.18946	0.123711	-0.0209312	0.838547	-0.0878717	0.413077	-1	0	0
203	CUST_1018_PI422575199	AGAP005568-RA	AGAP005568	2L	17317911	17319877	zinc finger	-0.546234	0.0137492	-1.08176	0.00114635	-0.437146	0.0277861	-0.972674	0.00167341	-1	0	1
204	CUST_10180_PI422575199	AGAP011587-RA	AGAP011587	3L	28441308	28443152	klhdb_anoga ame: full=kelch-like protein diablo	-0.0519279	0.57887	0.162165	0.132677	-0.0444159	0.622539	0.169677	0.111635	0	0	0
205	CUST_10181_PI422575199	AGAP011588-RA	AGAP011588	3L	28450124	28450853	AGAP011588-PA [Anopheles gambiae str. PEST]	-0.197015	0.0974734	-0.369961	0.0155264	-0.194402	0.0981468	-0.367347	0.0153503	-1	0	0
206	CUST_10182_PI422575199	AGAP011589-RA	AGAP011589	3L	28452612	28453393	AGAP011589-PA [Anopheles gambiae str. PEST]	-0.151943	0.158944	-0.180033	0.109919	-0.208254	0.0743698	-0.236344	0.0527939	-1	0	0
207	CUST_10183_PI422575199	AGAP011590-RA	AGAP011590	3L	28545142	28547609	transmembrane protease serine 9-like	-0.130807	0.124401	-0.153403	0.0852619	-0.0998187	0.203003	-0.122415	0.135644	-1	0	0
208	CUST_10184_PI422575199	AGAP011592-RA	AGAP011592	3L	28625306	28626173	AGAP011592-PA [Anopheles gambiae str. PEST]	-0.0921379	0.146109	-0.157336	0.0371116	-0.143911	0.0439523	-0.209109	0.0134854	-1	0	0
209	CUST_10185_PI422575199	AGAP011593-RA	AGAP011593	3L	28627679	28631115	AGAP011593-PA [Anopheles gambiae str. PEST]	-0.103778	0.108177	-0.320318	0.00312321	-0.109696	0.088764	-0.326236	0.00264401	-1	0	0
210	CUST_10186_PI422575199	AGAP011599-RA	AGAP011599	3L	28752640	28753507	AGAP011599-PA [Anopheles gambiae str. PEST]	-0.103585	0.165823	-0.317457	0.00657585	-0.0626787	0.350045	-0.276551	0.0095573	-1	0	0
211	CUST_10187_PI422575199	AGAP011600-RA	AGAP011600	3L	28866469	28870315	chrb_drops ame: full=protein charybde	-0.095449	0.320567	-0.160994	0.128623	-0.172619	0.106577	-0.238163	0.0457703	-1	0	0
212	CUST_10188_PI422575199	AGAP011603-RA	AGAP011603	3L	29279602	29294510	long-chain-fatty-acid coa ligase	0.193568	0.53951	0.302992	0.353431	0.229125	0.471446	0.338549	0.305613	1	0	0
213	CUST_10189_PI422575199	AGAP011604-RA	AGAP011604	3L	29404478	29405218	AGAP011604-PA [Anopheles gambiae str. PEST]	0.796546	0.44385	0.259625	0.795773	1.25854	0.250935	0.72162	0.484765	1	0	0
214	CUST_1019_PI422575199	AGAP005569-RA	AGAP005569	2L	17320615	17321803	casein kinase ii alpha subunit	-0.300432	0.0447043	-0.513022	0.00787495	-0.207422	0.11552	-0.420012	0.0153617	-1	0	0
215	CUST_10190_PI422575199	AGAP011605-RA	AGAP011605	3L	29406268	29407207	---NA---	-0.0534613	0.470252	-0.121215	0.145167	-0.156553	0.0755851	-0.224307	0.026853	-1	0	0
216	CUST_10191_PI422575199	AGAP011606-RA	AGAP011606	3L	29408537	29409151	cg3588	-0.182006	0.105414	-0.188301	0.0971925	-0.187907	0.0946837	-0.194202	0.0872939	-1	0	0
217	CUST_10192_PI422575199	AGAP011608-RA	AGAP011608	3L	29489961	29509834	chymotrypsin bi	-0.121504	0.152335	-0.086047	0.279472	-0.0902649	0.247299	-0.0548076	0.457309	-1	0	0
218	CUST_10193_PI422575199	AGAP011609-RA	AGAP011609	3L	29583844	29606674	dopamine beta hydroxylase	-0.189769	0.103738	-0.13058	0.2221	-0.284065	0.0340673	-0.224876	0.0664541	-1	0	0
219	CUST_10194_PI422575199	AGAP011610-RA	AGAP011610	3L	29694484	29696277	pickpocket	-0.0937847	0.175616	-0.176156	0.0366786	-0.110471	0.116295	-0.192843	0.0251473	-1	0	0
220	CUST_10195_PI422575199	AGAP011611-RA	AGAP011611	3L	29699614	29701310	pickpocket	-0.104988	0.500113	-0.154681	0.336595	-0.0789429	0.605519	-0.128636	0.413323	-1	0	0
221	CUST_10196_PI422575199	AGAP011612-RA	AGAP011612	3L	29765020	29770460	AGAP011612-PA [Anopheles gambiae str. PEST]	-0.0265764	0.667163	-0.129447	0.0869539	-0.049889	0.419918	-0.15276	0.0513802	-1	0	0
222	CUST_10197_PI422575199	AGAP011613-RA	AGAP011613	3L	29771237	29786580	dopamine beta hydroxylase	-0.212262	0.184256	-0.146293	0.3313	-0.136517	0.359237	-0.0705477	0.621177	-1	0	0
223	CUST_10198_PI422575199	AGAP011614-RA	AGAP011614	3L	29868915	29869793	isoform c	-0.058961	0.788483	-0.12564	0.574086	0.0701779	0.747573	0.0034992	0.987104	0	0	0
224	CUST_10199_PI422575199	AGAP011615-RA	AGAP011615	3L	29872175	29872992	cg7248 cg7248- partial	2.25706	0.0133885	0.198568	0.72877	2.42837	0.0103888	0.369882	0.526107	1	0	0
225	CUST_102_PI422575199	AGAP004759-RA	AGAP004759	2L	3075360	3076075	mitochondrial	-0.28801	0.198111	-0.634369	0.02741	0.0622398	0.755069	-0.284119	0.201888	0	0	0
226	CUST_1020_PI422575199	AGAP005570-RA	AGAP005570	2L	17326581	17327606	zinc finger	-0.320654	0.017227	-0.649123	0.00136337	-0.245852	0.0377165	-0.574321	0.00203022	-1	0	1
227	CUST_10200_PI422575199	AGAP011616-RA	AGAP011616	3L	29873109	29873912	isoform c	0.436863	0.770848	1.43998	0.362306	0.599196	0.69094	1.60232	0.31661	1	0	0
228	CUST_10201_PI422575199	AGAP011617-RA	AGAP011617	3L	29875289	29881688	AGAP011617-PA [Anopheles gambiae str. PEST]	-0.105645	0.348424	0.0149528	0.887876	-0.154742	0.183857	-0.0341445	0.741173	0	0	0
229	CUST_10202_PI422575199	AGAP011618-RA	AGAP011618	3L	29950256	29968350	dopamine beta hydroxylase	-0.0865413	0.823871	0.472089	0.264673	-0.263264	0.509533	0.295366	0.46261	0	0	0
230	CUST_10203_PI422575199	AGAP011619-RA	AGAP011619	3L	29992433	29995699	venom protein ci-23c	-0.118775	0.100402	-0.203476	0.0218487	-0.131299	0.0720681	-0.215999	0.0161872	-1	0	0
231	CUST_10204_PI422575199	AGAP011620-RA	AGAP011620	3L	30023439	30027510	0	-0.127161	0.28116	-0.0553662	0.616613	-0.168619	0.170781	-0.0968241	0.392585	-1	0	0
232	CUST_10205_PI422575199	AGAP011621-RA	AGAP011621	3L	30043163	30043516	retina aberrant in pattern	-0.408864	0.0130791	-0.562596	0.00423702	-0.278025	0.0404101	-0.431757	0.00973034	-1	0	1
233	CUST_10206_PI422575199	AGAP011622-RA	AGAP011622	3L	30098349	30101406	retina aberrant in pattern	-0.485799	0.0426561	-0.192103	0.310535	-0.388503	0.0727605	-0.0948071	0.586565	-1	0	0
234	CUST_10207_PI422575199	AGAP011623-RA	AGAP011623	3L	30144570	30147899	structural maintenance of chromosomes 5 smc5	-0.429159	0.00304269	-0.297786	0.0112639	-0.382593	0.00413092	-0.25122	0.0179393	-1	0	1
235	CUST_10208_PI422575199	AGAP011625-RA	AGAP011625	3L	30305366	30315179	transcription factor ap-2	0.0799217	0.577374	-0.00935168	0.946897	-0.0488236	0.728794	-0.138097	0.352126	0	0	0
236	CUST_10209_PI422575199	AGAP011626-RA	AGAP011626	3L	30320508	30323276	mediator of rna polymerase ii transcription subunit 19	-0.0801992	0.321897	-0.220461	0.0360659	-0.025165	0.733041	-0.165427	0.0739839	-1	0	0
237	CUST_1021_PI422575199	AGAP005571-RA	AGAP005571	2L	17328861	17330699	zinc finger protein 10	-0.212096	0.205224	-0.0358077	0.811181	-0.179731	0.267724	-0.00344273	0.981522	-1	0	0
238	CUST_10210_PI422575199	AGAP011627-RA	AGAP011627	3L	30327944	30329608	AGAP011627-PA [Anopheles gambiae str. PEST]	1.15954	0.0124134	-0.330546	0.285259	1.34977	0.00704463	-0.140322	0.624876	0	0	0
239	CUST_10211_PI422575199	AGAP011628-RA	AGAP011628	3L	30333192	30338803	AGAP011628-PA [Anopheles gambiae str. PEST]	0.546876	0.084949	-0.282543	0.304429	0.653295	0.0518799	-0.176124	0.501024	0	0	0
240	CUST_10212_PI422575199	AGAP011629-RA	AGAP011629	3L	30342717	30344652	dihydrolipoamide dehydrogenase	1.25648	0.00982414	2.07813	0.00156583	1.07028	0.016743	1.89193	0.00220176	1	1	1	1	up
241	CUST_10213_PI422575199	AGAP011630-RA	AGAP011630	3L	30364745	30365316	venom protein r-like protein	0.933186	0.206209	0.422837	0.532123	0.937332	0.204462	0.426983	0.52819	1	0	0
242	CUST_10214_PI422575199	AGAP011631-RA	AGAP011631	3L	30452735	30454242	odorant receptor 10	-0.0202531	0.96183	-0.0681097	0.872345	-0.377673	0.389793	-0.42553	0.338643	-1	0	0
243	CUST_10215_PI422575199	AGAP011632-RA	AGAP011632	3L	30454572	30455384	quinone oxidoreductase	-0.505962	0.0679733	-0.401622	0.12001	-0.369479	0.142979	-0.265139	0.261718	-1	0	0
244	CUST_10216_PI422575199	AGAP011633-RA	AGAP011633	3L	30455499	30456283	quinone oxidoreductase-like protein 2-like	-0.127931	0.0603225	-0.301346	0.0036229	-0.175064	0.0214483	-0.34848	0.00187296	-1	0	0
245	CUST_10217_PI422575199	AGAP011634-RA	AGAP011634	3L	30456948	30458243	fumarylacetoacetate hydrolase	0.729037	0.0138222	0.626219	0.0228016	0.779967	0.010909	0.677148	0.0175745	1	0	1
246	CUST_10218_PI422575199	AGAP011635-RA	AGAP011635	3L	30458469	30459214	39s ribosomal protein mitochondrial	-0.170939	0.405403	-0.543771	0.0417315	0.0188681	0.923171	-0.353964	0.126402	0	0	0
247	CUST_10219_PI422575199	AGAP011636-RA	AGAP011636	3L	30459354	30459875	AGAP011636-PA [Anopheles gambiae str. PEST]	-1.03676	0.0372972	1.06328	0.0345667	-1.21609	0.0224312	0.883944	0.0582729	0	0	0
248	CUST_1022_PI422575199	AGAP005572-RA	AGAP005572	2L	17331178	17333092	zinc finger protein 10	-0.167403	0.348906	-0.257162	0.178779	-0.191368	0.288785	-0.281127	0.147056	-1	0	0
249	CUST_10220_PI422575199	AGAP011637-RA	AGAP011637	3L	30460348	30460998	u1 small nuclear ribonucleoprotein a	-0.255415	0.0158427	-0.23939	0.0196157	-0.254342	0.0144488	-0.238318	0.0179419	-1	0	1
250	CUST_10221_PI422575199	AGAP011638-RA	AGAP011638	3L	30462132	30468319	ctl transporter	-0.203299	0.0846635	0.0786221	0.427467	-0.371089	0.0127177	-0.089168	0.360585	0	0	0
251	CUST_10222_PI422575199	AGAP011639-RA	AGAP011639	3L	30502866	30513653	cell wall surface anchor family protein	-0.11862	0.306409	-0.120329	0.30041	-0.190137	0.131868	-0.191846	0.12931	-1	0	0
252	CUST_10223_PI422575199	AGAP011640-RA	AGAP011640	3L	30571391	30575801	isoform b	-0.00898259	0.880431	-0.124506	0.0904533	-0.0728793	0.256196	-0.188403	0.0267344	-1	0	0
253	CUST_10224_PI422575199	AGAP011641-RA	AGAP011641	3L	30629104	30635546	AGAP011641-PA [Anopheles gambiae str. PEST]	0.100461	0.387943	0.300754	0.0442342	0.0728573	0.515119	0.27315	0.0555806	1	0	0
254	CUST_10225_PI422575199	AGAP011642-RA	AGAP011642	3L	30643097	30643987	AGAP011642-PA [Anopheles gambiae str. PEST]	-0.13193	0.123468	-0.191071	0.0478815	-0.0468519	0.521656	-0.105993	0.187701	-1	0	0
255	CUST_10226_PI422575199	AGAP011643-RA	AGAP011643	3L	30651352	30652965	methuselah-like 14	-0.213456	0.230097	-0.196125	0.263534	-0.0898178	0.582133	-0.0724863	0.654667	-1	0	0
256	CUST_10227_PI422575199	AGAP011644-RA	AGAP011644	3L	30654707	30670454	skeletal muscle kidney enriched inositol 5-phosphatase	-0.429475	0.0147845	-0.263398	0.0654955	-0.303711	0.0424773	-0.137634	0.25387	-1	0	0
257	CUST_10228_PI422575199	AGAP011645-RA	AGAP011645	3L	30672560	30691644	isoform a	-0.0885116	0.182962	-0.182362	0.029531	-0.100098	0.133553	-0.193948	0.0219794	-1	0	0
258	CUST_10229_PI422575199	AGAP011646-RA	AGAP011646	3L	30712785	30715624	isoform b	-0.102689	0.141278	-0.165894	0.0417251	-0.122548	0.0872329	-0.185753	0.0268562	-1	0	0
259	CUST_1023_PI422575199	AGAP005573-RA	AGAP005573	2L	17334218	17336622	cdna sequence bc003267	0.10045	0.704465	0.493485	0.115819	-0.0702034	0.789252	0.322831	0.259119	0	0	0
260	CUST_10230_PI422575199	AGAP011647-RA	AGAP011647	3L	30753689	30754558	odorant binding protein 1	-0.132891	0.22031	-0.176913	0.125506	-0.129169	0.223317	-0.173191	0.125725	-1	0	0
261	CUST_10231_PI422575199	AGAP011648-RA	AGAP011648	3L	30789301	30791598	tyrosine kinase receptor	-0.154807	0.0969039	-0.284018	0.0166411	-0.123303	0.154836	-0.252514	0.023046	-1	0	0
262	CUST_10232_PI422575199	AGAP011649-RA	AGAP011649	3L	30794799	30808689	protein	-0.151104	0.302178	-0.220942	0.158618	-0.121444	0.392461	-0.191282	0.205949	-1	0	0
263	CUST_10233_PI422575199	AGAP011650-RA	AGAP011650	3L	30811064	30814958	protein-tyrosine phosphatase	-0.38458	0.203217	-0.377005	0.210531	-0.181356	0.512937	-0.173781	0.529736	-1	0	0
264	CUST_10234_PI422575199	AGAP011651-RA	AGAP011651	3L	30815590	30816741	AGAP011651-PA [Anopheles gambiae str. PEST]	-0.168612	0.127508	-0.113477	0.266234	-0.115414	0.254719	-0.0602787	0.525943	-1	0	0
265	CUST_10235_PI422575199	AGAP011652-RA	AGAP011652	3L	30818951	30831860	spermatogenesis associated 5-like 1	-0.179684	0.035848	-0.333173	0.00448446	-0.150317	0.0548561	-0.303806	0.00558091	-1	0	0
266	CUST_10236_PI422575199	AGAP011653-RA	AGAP011653	3L	30823224	30824691	microsomal dipeptidase	-0.0603367	0.420029	-0.182452	0.0532626	-0.109304	0.175854	-0.23142	0.0254147	-1	0	0
267	CUST_10237_PI422575199	AGAP011654-RA	AGAP011654	3L	30825121	30827062	microsomal dipeptidase	0.494008	0.352923	0.859669	0.141655	0.48542	0.360309	0.851081	0.144598	1	0	0
268	CUST_10238_PI422575199	AGAP011655-RA	AGAP011655	3L	30931491	30933137	zinc finger protein	-0.149495	0.0756807	-0.167403	0.0558473	-0.145561	0.0746676	-0.163468	0.0546047	-1	0	0
269	CUST_10239_PI422575199	AGAP011656-RA	AGAP011656	3L	31001837	31002621	AGAP011656-PA [Anopheles gambiae str. PEST]	-0.052784	0.77103	-0.309323	0.142045	-0.15892	0.398977	-0.415459	0.0692572	-1	0	0
270	CUST_1024_PI422575199	AGAP005574-RA	AGAP005574	2L	17337185	17339341	zinc finger protein 10	0.207973	0.133536	-0.140766	0.272499	0.349074	0.0336371	0.000335308	0.997711	0	0	0
271	CUST_10240_PI422575199	AGAP011657-RA	AGAP011657	3L	31004813	31005931	ring zinc finger protein makorin2	-0.244441	0.019268	-0.126952	0.120392	-0.271031	0.0122691	-0.153542	0.0698634	-1	0	0
272	CUST_10241_PI422575199	AGAP011659-RA	AGAP011659	3L	31031602	31035940	AGAP011659-PA [Anopheles gambiae str. PEST]	-0.303091	0.0211285	-0.257762	0.0350805	-0.300869	0.0208677	-0.25554	0.0348122	-1	0	1
273	CUST_10242_PI422575199	AGAP011660-RA	AGAP011660	3L	31038338	31039238	anopheles gambiae pest agap012490-pa	-0.0869113	0.303468	-0.192155	0.059522	-0.155235	0.0952495	-0.260479	0.0217719	-1	0	0
274	CUST_10243_PI422575199	AGAP011661-RA	AGAP011661	3L	31043003	31046325	lysine-specific histone demethylase	-0.161131	0.218049	-0.579693	0.00628502	-0.0205481	0.859532	-0.439109	0.0157074	-1	0	0
275	CUST_10244_PI422575199	AGAP011662-RA	AGAP011662	3L	31050710	31052848	AGAP011662-PA [Anopheles gambiae str. PEST]	0.0544891	0.702774	0.196217	0.213824	-0.112523	0.436696	0.0292041	0.833703	0	0	0
276	CUST_10245_PI422575199	AGAP011663-RA	AGAP011663	3L	31053169	31055186	sarcolemmal membrane-associated protein	-0.078674	0.594951	-0.169736	0.281246	-0.0240868	0.86815	-0.115149	0.445246	-1	0	0
277	CUST_10246_PI422575199	AGAP011664-RA	AGAP011664	3L	31081203	31084948	atpase wrnip1	-0.790943	0.275564	0.920955	0.21569	-1.52684	0.0713909	0.185055	0.782357	0	0	0
278	CUST_10247_PI422575199	AGAP011665-RA	AGAP011665	3L	31090255	31091138	AGAP011665-PA [Anopheles gambiae str. PEST]	0.00947391	0.907771	-0.024708	0.763771	-0.0766526	0.361053	-0.110834	0.210505	0	0	0
279	CUST_10248_PI422575199	AGAP011666-RA	AGAP011666	3L	31103582	31122893	AGAP011666-PA [Anopheles gambiae str. PEST]	-0.0674951	0.297897	-0.166655	0.0418849	-0.0924874	0.166035	-0.191648	0.0247912	-1	0	0
280	CUST_10249_PI422575199	AGAP011667-RA	AGAP011667	3L	31190907	31225576	AGAP011667-PA [Anopheles gambiae str. PEST]	-0.00660385	0.948473	-0.101136	0.351664	-0.0115193	0.908608	-0.106052	0.323394	-1	0	0
281	CUST_1025_PI422575199	AGAP005575-RA	AGAP005575	2L	17339766	17343861	gamma-tubulin complex component 2 (gcp-2)	0.140985	0.0334554	0.277742	0.00330302	0.0942915	0.092919	0.231049	0.00575127	1	0	0
282	CUST_10250_PI422575199	AGAP011668-RA	AGAP011668	3L	31245083	31245835	anopheles gambiae pest agap012817-pa	-0.0627447	0.717381	-0.147875	0.411588	-0.0627282	0.716426	-0.147858	0.409991	-1	0	0
283	CUST_10251_PI422575199	AGAP011669-RA	AGAP011669	3L	31246464	31248326	coagulation factor xi	-0.145802	0.148519	-0.217299	0.0562227	-0.126764	0.186885	-0.198262	0.067637	-1	0	0
284	CUST_10252_PI422575199	AGAP011670-RA	AGAP011670	3L	31255062	31256183	suppressor of ty3	-0.201352	0.201097	-0.381608	0.0442511	-0.0273054	0.845229	-0.207561	0.188637	-1	0	0
285	CUST_10253_PI422575199	AGAP011671-RA	AGAP011671	3L	31258843	31259642	zinc finger protein 436	-0.362779	0.347923	-0.505378	0.21296	0.232088	0.526474	0.0894896	0.802534	0	0	0
286	CUST_10254_PI422575199	AGAP011672-RA	AGAP011672	3L	31259778	31260439	isoform cra_a	0.156479	0.101965	-0.0183033	0.816822	0.184562	0.0617217	0.00978018	0.898098	0	0	0
287	CUST_10255_PI422575199	AGAP011673-RA	AGAP011673	3L	31260533	31261056	isoform a	0.0119093	0.918571	-0.30265	0.05054	0.125791	0.309266	-0.188768	0.155717	0	0	0
288	CUST_10256_PI422575199	AGAP011674-RA	AGAP011674	3L	31261528	31262926	zinc finger protein 506	-0.221911	0.259064	-0.529862	0.034914	-0.0725018	0.68813	-0.380453	0.0861101	-1	0	0
289	CUST_10257_PI422575199	AGAP011675-RA	AGAP011675	3L	31263208	31265429	recq-mediated genome instability protein 1	-0.271037	0.171328	-0.208396	0.26978	-0.0826334	0.637991	-0.0199928	0.908053	-1	0	0
290	CUST_10258_PI422575199	AGAP011676-RA	AGAP011676	3L	31266082	31271769	mitochondrial brown fat uncoupling protein	-0.381994	0.0820019	-0.912424	0.0052642	-0.241748	0.214256	-0.772178	0.00923204	-1	0	0
291	CUST_10259_PI422575199	AGAP011677-RA	AGAP011677	3L	31276190	31279018	116 kda u5 small nuclear ribonucleoprotein component	-0.312297	0.115111	-0.899341	0.00444625	0.0109111	0.946951	-0.576132	0.020143	0	0	0
292	CUST_1026_PI422575199	AGAP005576-RA	AGAP005576	2L	17345840	17348553	aspartyl-trna synthetase	-0.334994	0.0693716	-0.537695	0.0167421	-0.324285	0.0722729	-0.526986	0.0169194	-1	0	0
293	CUST_10260_PI422575199	AGAP011678-RA	AGAP011678	3L	31279278	31281450	transcription initiation factor tfiid subunit 5	-0.0508756	0.588223	-0.152296	0.153269	0.0022127	0.980705	-0.099208	0.312893	0	0	0
294	CUST_10261_PI422575199	AGAP011679-RA	AGAP011679	3L	31282269	31286825	---NA---	0.0463741	0.722957	-0.0482722	0.71231	0.0516466	0.690369	-0.0429997	0.73931	0	0	0
295	CUST_10262_PI422575199	AGAP011680-RA	AGAP011680	3L	31292974	31295695	sugar transporter	0.224733	0.540799	0.588395	0.155286	0.10272	0.77525	0.466382	0.237755	1	0	0
296	CUST_10263_PI422575199	AGAP011681-RA	AGAP011681	3L	31300205	31301055	phospholipase a1	0.00506021	0.937275	-0.133004	0.0925017	-0.0589502	0.370768	-0.197014	0.0281343	0	0	0
297	CUST_10264_PI422575199	AGAP011682-RA	AGAP011682	3L	31302184	31318415	lipase	-0.0610779	0.618183	-0.0635848	0.604348	-0.11582	0.362344	-0.118327	0.353162	-1	0	0
298	CUST_10265_PI422575199	AGAP011683-RA	AGAP011683	3L	31311264	31314359	pancreatic triacylglycerol lipase	-0.0750518	0.30703	-0.181871	0.0471182	-0.0716346	0.314297	-0.178454	0.045729	-1	0	0
299	CUST_10266_PI422575199	AGAP011684-RA	AGAP011684	3L	31356683	31357681	peptidylprolyl isomerase	-0.00552434	0.97217	-0.116121	0.478864	-0.0682228	0.669096	-0.17882	0.293942	-1	0	0
300	CUST_10267_PI422575199	AGAP011685-RA	AGAP011685	3L	31378369	31380363	anarchy 1	-0.185411	0.0594141	-0.174366	0.0700964	-0.192197	0.0510007	-0.181153	0.0601323	-1	0	0
301	CUST_10268_PI422575199	AGAP011686-RA	AGAP011686	3L	31386287	31387999	germ cell-less	0.0226887	0.776009	-0.180523	0.0726137	0.0238655	0.757584	-0.179346	0.0679241	0	0	0
302	CUST_10269_PI422575199	AGAP011687-RA	AGAP011687	3L	31393266	31394732	ribosomal protein l27e	-0.0548906	0.869344	-0.50982	0.178775	-0.167904	0.619462	-0.622833	0.116961	-1	0	0
303	CUST_1027_PI422575199	AGAP005577-RA	AGAP005577	2L	17349144	17361462	wd sam and u-box domain-containing protein 1	0.00650342	0.979544	-0.0495755	0.845427	0.345124	0.220282	0.289045	0.290969	0	0	0
304	CUST_10270_PI422575199	AGAP011688-RA	AGAP011688	3L	31395604	31403654	huntingtin interacting protein	-0.0485778	0.310384	-0.147879	0.02417	-0.0342645	0.445655	-0.133565	0.0300981	-1	0	0
305	CUST_10271_PI422575199	AGAP011689-RA	AGAP011689	3L	31405360	31407051	protein fam73b-like	0.183386	0.290461	0.0575286	0.722021	0.218587	0.21972	0.0927297	0.570826	1	0	0
306	CUST_10272_PI422575199	AGAP011690-RA	AGAP011690	3L	31408388	31410136	dynactin subunit	-0.0163588	0.971105	0.461425	0.338138	-0.0811293	0.857502	0.396655	0.40226	0	0	0
307	CUST_10273_PI422575199	AGAP011691-RA	AGAP011691	3L	31414047	31420905	short spindle isoform h	-0.168096	0.161511	-0.223729	0.0845567	-0.0974582	0.373932	-0.153091	0.19134	-1	0	0
308	CUST_10274_PI422575199	AGAP011692-RA	AGAP011692	3L	31421201	31422237	hypothetical protein AND_10408 [Anopheles darlingi]	0.0343264	0.67606	-0.113158	0.212159	-0.0129757	0.869506	-0.16046	0.0963119	0	0	0
309	CUST_10275_PI422575199	AGAP011693-RA	AGAP011693	3L	31475563	31477030	dredd	-0.152681	0.152974	-0.191819	0.0913346	-0.134422	0.184671	-0.17356	0.107607	-1	0	0
310	CUST_10276_PI422575199	AGAP011694-RA	AGAP011694	3L	31480770	31484370	mgc79653 protein	-0.310401	0.0469955	-0.627692	0.00457115	-0.0768501	0.508481	-0.394142	0.0204862	-1	0	0
311	CUST_10277_PI422575199	AGAP011695-RA	AGAP011695	3L	31489958	31518398	sine oculis	-0.136192	0.0550179	-0.135534	0.0557646	-0.128831	0.0598171	-0.128173	0.0606605	-1	0	0
312	CUST_10278_PI422575199	AGAP011696-RA	AGAP011696	3L	31521612	31522862	deoxyribonuclease i	-0.723876	0.245694	-0.428998	0.465708	-0.760829	0.22604	-0.465952	0.430704	-1	0	0
313	CUST_10279_PI422575199	AGAP011697-RA	AGAP011697	3L	31524909	31530671	AGAP011697-PA [Anopheles gambiae str. PEST]	-0.0596124	0.792077	-0.283803	0.250833	0.119848	0.600707	-0.104342	0.647152	0	0	0
314	CUST_1028_PI422575199	AGAP005578-RA	AGAP005578	2L	17351063	17353474	imaginal discs arrested	-0.0104894	0.890975	-0.0494615	0.528991	0.0286805	0.706075	-0.0102915	0.891432	0	0	0
315	CUST_10280_PI422575199	AGAP011698-RA	AGAP011698	3L	31531521	31533167	deoxyribonuclease i	0.361502	0.742182	0.107043	0.921871	1.38357	0.248216	1.12911	0.332275	1	0	0
316	CUST_10281_PI422575199	AGAP011699-RA	AGAP011699	3L	31534369	31536102	AGAP011699-PA [Anopheles gambiae str. PEST]	-0.019228	0.952355	0.56322	0.136028	-0.206994	0.530255	0.375454	0.281159	0	0	0
317	CUST_10282_PI422575199	AGAP011700-RA	AGAP011700	3L	31627115	31630485	opioid-binding protein cell adhesion molecule	0.226352	0.138732	0.338427	0.0508979	0.0421325	0.741031	0.154207	0.264509	1	0	0
318	CUST_10283_PI422575199	AGAP011701-RA	AGAP011701	3L	31639801	31641879	transmembrane protein 145-like	0.293128	0.355509	-0.33596	0.297635	0.269483	0.391019	-0.359605	0.269025	0	0	0
319	CUST_10284_PI422575199	AGAP011702-RA	AGAP011702	3L	31645368	31653862	isoform b	0.179016	0.192226	0.0846449	0.499924	0.245025	0.0915848	0.150653	0.245705	1	0	0
320	CUST_10285_PI422575199	AGAP011703-RA	AGAP011703	3L	31669885	31671405	AGAP011703-PA [Anopheles gambiae str. PEST]	0.0093459	0.915093	0.00753848	0.931449	-0.0757672	0.40169	-0.0775746	0.391592	0	0	0
321	CUST_10286_PI422575199	AGAP011704-RA	AGAP011704	3L	31688995	31689834	AGAP011704-PA [Anopheles gambiae str. PEST]	-0.0835529	0.461822	-0.164619	0.184444	-0.0767688	0.490151	-0.157835	0.193691	-1	0	0
322	CUST_10287_PI422575199	AGAP011705-RA	AGAP011705	3L	31692998	31715050	isoform b	-0.00923287	0.881822	0.030017	0.633736	0.0211418	0.727082	0.0603916	0.345054	0	0	0
323	CUST_10288_PI422575199	AGAP011706-RA	AGAP011706	3L	31717156	31718932	60s ribosomal protein l27a	0.0910873	0.851156	-0.520843	0.31634	0.400785	0.428019	-0.211145	0.666646	0	0	0
324	CUST_10289_PI422575199	AGAP011707-RA	AGAP011707	3L	31719478	31720952	guanine nucleotide exchange factor	-0.13683	0.22081	-0.152765	0.180924	-0.139251	0.20907	-0.155185	0.17088	-1	0	0
325	CUST_1029_PI422575199	AGAP005580-RA	AGAP005580	2L	17368092	17368686	gamma- -	-0.220182	0.058064	-0.197433	0.0776574	-0.146562	0.144793	-0.123812	0.201277	-1	0	0
326	CUST_10290_PI422575199	AGAP011708-RA	AGAP011708	3L	31726594	31728247	retinal protein	0.0424099	0.835905	0.214363	0.32651	-0.0625329	0.758806	0.10942	0.595888	0	0	0
327	CUST_10291_PI422575199	AGAP011709-RA	AGAP011709	3L	31729619	31731877	lim domain kinase 1	-0.0279287	0.868379	-0.225634	0.226745	0.0728527	0.667607	-0.124853	0.472148	0	0	0
328	CUST_10292_PI422575199	AGAP011710-RA	AGAP011710	3L	31734023	31738388	lim domain kinase 1	0.3158	0.118303	0.257632	0.18091	0.318932	0.113232	0.260764	0.173619	1	0	0
329	CUST_10293_PI422575199	AGAP011711-RA	AGAP011711	3L	31892397	31893194	t-box transcription factor tbx2	0.0815571	0.578744	0.0672158	0.645035	-0.0850499	0.562758	-0.0993911	0.502291	0	0	0
330	CUST_10294_PI422575199	AGAP011712-RA	AGAP011712	3L	31963940	31964241	t-box transcription factor tbx2	-0.114969	0.182524	-0.0831945	0.308551	-0.184499	0.0589648	-0.152724	0.0961799	-1	0	0
331	CUST_10295_PI422575199	AGAP011713-RA	AGAP011713	3L	32068895	32069724	ribonuclease 29kd-	-0.643268	0.346303	-1.41013	0.079566	-0.544243	0.417762	-1.3111	0.0953312	-1	0	0
332	CUST_10296_PI422575199	AGAP011714-RA	AGAP011714	3L	32075934	32085597	AGAP011714-PA [Anopheles gambiae str. PEST]	-0.266943	0.219526	-0.117917	0.555558	-0.223143	0.289336	-0.0741176	0.705957	-1	0	0
333	CUST_10297_PI422575199	AGAP011715-RA	AGAP011715	3L	32087309	32089006	pantothenate kinase	-0.842214	0.165042	0.252599	0.637673	-0.760558	0.19968	0.334255	0.537015	0	0	0
334	CUST_10298_PI422575199	AGAP011716-RA	AGAP011716	3L	32107241	32109031	mitochondrial ribosomal	-0.108884	0.378702	0.788489	0.00201278	0.0271824	0.811396	0.924554	0.000974463	0	0	0
335	CUST_10299_PI422575199	AGAP011717-RA	AGAP011717	3L	32108213	32126103	eukaryotic translation initiation factor 2c	-0.00623552	0.944635	0.0558661	0.544089	-0.0671527	0.458242	-0.00505107	0.953775	0	0	0
336	CUST_103_PI422575199	AGAP004760-RA	AGAP004760	2L	3080655	3081906	deoxyribonuclease i	0.153905	0.472442	-0.0793921	0.703632	0.116967	0.578853	-0.11633	0.580837	0	0	0
337	CUST_1030_PI422575199	AGAP005581-RA	AGAP005581	2L	17369416	17371537	3-hydroxyisobutyrate dehydrogenase	0.710626	0.226107	0.535201	0.342289	0.750218	0.205746	0.574793	0.31191	1	0	0
338	CUST_10300_PI422575199	AGAP011718-RA	AGAP011718	3L	32132724	32138021	lipase 1 precursor	-0.0939062	0.46396	-0.163024	0.232939	-0.059876	0.630029	-0.128994	0.324694	-1	0	0
339	CUST_10301_PI422575199	AGAP011719-RA	AGAP011719	3L	32214060	32216822	serine collagenase 1	-0.0584007	0.382063	-0.137657	0.0817873	-0.0841973	0.21923	-0.163454	0.0475562	-1	0	0
340	CUST_10302_PI422575199	AGAP011720-RA	AGAP011720	3L	32248400	32261876	AGAP011720-PA [Anopheles gambiae str. PEST]	-0.216046	0.042194	-0.284893	0.017796	-0.186216	0.0587852	-0.255063	0.0229829	-1	0	0
341	CUST_10303_PI422575199	AGAP011721-RA	AGAP011721	3L	32330668	32331839	cg15435-like protein	-0.0205209	0.768538	-0.283856	0.0120935	0.0183051	0.786205	-0.24503	0.017806	0	0	0
342	CUST_10304_PI422575199	AGAP011722-RA	AGAP011722	3L	32342400	32369675	isoform g	-0.0300862	0.561563	-0.25501	0.00585066	0.00352045	0.942787	-0.221404	0.00862675	0	0	0
343	CUST_10305_PI422575199	AGAP011723-RA	AGAP011723	3L	32414119	32415889	mannose-1-phosphate guanyltransferase	-0.0548524	0.808178	-0.0227656	0.91947	-0.18056	0.440054	-0.148474	0.520142	-1	0	0
344	CUST_10306_PI422575199	AGAP011724-RA	AGAP011724	3L	32421836	32426692	ankyrin unc44	0.0547021	0.417462	0.027335	0.675113	-0.0568363	0.38747	-0.0842035	0.224504	0	0	0
345	CUST_10307_PI422575199	AGAP011725-RA	AGAP011725	3L	32454058	32455618	myosin i	-0.383461	0.470097	-0.639507	0.254549	-0.368354	0.486114	-0.6244	0.26367	-1	0	0
346	CUST_10308_PI422575199	AGAP011726-RA	AGAP011726	3L	32456394	32457802	myosin isoform b	-0.0833577	0.472853	-0.0933916	0.425208	-0.0882819	0.445224	-0.0983158	0.39949	-1	0	0
347	CUST_10309_PI422575199	AGAP011727-RA	AGAP011727	3L	32495734	32497788	syntaxin 13	-0.0502557	0.503702	-0.143616	0.103969	-0.101949	0.199109	-0.19531	0.0421994	-1	0	0
348	CUST_1031_PI422575199	AGAP005582-RA	AGAP005582	2L	17371656	17373292	pcdc2 rp-8 (programmed cell death protein 2)	-0.137419	0.156006	-0.235596	0.0403011	-0.0522517	0.531151	-0.150429	0.120007	-1	0	0
349	CUST_10310_PI422575199	AGAP011728-RA	AGAP011728	3L	32503422	32509436	ankyrin repeat and btb poz domain-containing protein 2	-0.143471	0.413936	-0.0348507	0.835743	-0.117254	0.496599	-0.00863343	0.958776	-1	0	0
350	CUST_10311_PI422575199	AGAP011729-RA	AGAP011729	3L	32595068	32615939	inosine-uridine preferring nucleoside hydrolase	-0.13696	0.693174	-0.178391	0.609931	0.0918387	0.789461	0.0504072	0.883086	0	0	0
351	CUST_10312_PI422575199	AGAP011730-RA	AGAP011730	3L	32617928	32619111	adp-ribosylation arf	-0.302138	0.00786621	-0.301905	0.00788762	-0.246489	0.0147176	-0.246257	0.0147643	-1	0	1
352	CUST_10313_PI422575199	AGAP011731-RA	AGAP011731	3L	32622746	32623317	dna polymerase delta catalytic subunit	-0.0383451	0.612952	-0.0554807	0.472357	-0.0878046	0.265012	-0.10494	0.196603	-1	0	0
353	CUST_10314_PI422575199	AGAP011732-RA	AGAP011732	3L	32625388	32628255	palmitoyltransferase zdhhc17	-0.117423	0.0888001	-0.304782	0.00436871	-0.157041	0.036565	-0.3444	0.00247413	-1	0	0
354	CUST_10315_PI422575199	AGAP011733-RA	AGAP011733	3L	32631070	32631813	membrane protein	0.0589059	0.817608	0.0241225	0.924528	0.200424	0.448574	0.16564	0.52612	1	0	0
355	CUST_10316_PI422575199	AGAP011734-RA	AGAP011734	3L	32634072	32634829	AGAP011734-PA [Anopheles gambiae str. PEST]	-0.14865	0.0952939	-0.217252	0.0335829	-0.134695	0.114661	-0.203297	0.0385788	-1	0	0
356	CUST_10317_PI422575199	AGAP011735-RA	AGAP011735	3L	32636150	32636837	AGAP011735-PA [Anopheles gambiae str. PEST]	-0.149167	0.200406	-0.186185	0.128516	-0.113462	0.304131	-0.15048	0.193273	-1	0	0
357	CUST_10318_PI422575199	AGAP011736-RA	AGAP011736	3L	32637953	32655940	fatty acyl- reductase	-0.0745997	0.832064	0.311354	0.398401	-0.0755632	0.829772	0.310391	0.39929	0	0	0
358	CUST_10319_PI422575199	AGAP011737-RA	AGAP011737	3L	32665460	32722956	a disintegrin and metalloproteinase with thrombospondin motifs like	-0.182456	0.013945	-0.013271	0.776384	-0.227901	0.00574727	-0.0587154	0.237582	-1	0	0
359	CUST_1032_PI422575199	AGAP005583-RA	AGAP005583	2L	17408031	17411022	phosphatidylinositol 3-kinase regulatory subunit	-0.0684863	0.547924	-0.297268	0.0466174	0.04349	0.697499	-0.185292	0.14962	0	0	0
360	CUST_10320_PI422575199	AGAP011738-RA	AGAP011738	3L	32751102	32755016	AGAP011738-PA [Anopheles gambiae str. PEST]	0.31328	0.408946	1.36719	0.0158451	0.0970606	0.788974	1.15097	0.0274484	1	0	0
361	CUST_10321_PI422575199	AGAP011739-RA	AGAP011739	3L	32815425	32815731	AGAP011739-PA [Anopheles gambiae str. PEST]	-0.158128	0.0809721	-0.235872	0.0257377	-0.172571	0.0590613	-0.250316	0.0191995	-1	0	0
362	CUST_10322_PI422575199	AGAP011740-RA	AGAP011740	3L	32817632	32817949	upf0693 protein c10orf32 homolog	0.00590628	0.982623	0.0296225	0.913082	0.0438576	0.871618	0.0675738	0.803842	1	0	0
363	CUST_10323_PI422575199	AGAP011741-RA	AGAP011741	3L	32818393	32821288	AGAP011741-PA [Anopheles gambiae str. PEST]	-0.190115	0.0639175	-0.0849079	0.319844	-0.202579	0.0490816	-0.0973712	0.250341	-1	0	0
364	CUST_10324_PI422575199	AGAP011742-RA	AGAP011742	3L	32824700	32825561	isoform a	-0.135015	0.587875	-0.401157	0.155326	0.0158425	0.948093	-0.250299	0.335201	0	0	0
365	CUST_10325_PI422575199	AGAP011743-RA	AGAP011743	3L	32825766	32829407	iq and aaa domain-containing protein 1	-0.153732	0.0534944	-0.152669	0.0545436	-0.232281	0.0133876	-0.231218	0.0135971	-1	0	0
366	CUST_10326_PI422575199	AGAP011744-RA	AGAP011744	3L	32830810	32832018	tryptophanyl-trna synthetase	0.214834	0.306199	0.452996	0.0688359	0.353372	0.124139	0.591534	0.0313671	1	0	0
367	CUST_10327_PI422575199	AGAP011745-RA	AGAP011745	3L	32840159	32847882	bestrophin isoform a	-0.167849	0.0507244	-0.404534	0.00264365	-0.0914304	0.195288	-0.328116	0.00507464	-1	0	0
368	CUST_10328_PI422575199	AGAP011746-RA	AGAP011746	3L	32865203	32871725	isoform a	-0.411785	0.0871335	-0.493011	0.0540858	-0.467056	0.0624505	-0.548282	0.0396073	-1	0	0
369	CUST_10329_PI422575199	AGAP011747-RA	AGAP011747	3L	32873107	32874051	AGAP011747-PA [Anopheles gambiae str. PEST]	0.446469	0.0819364	0.81911	0.0132639	0.45473	0.0722258	0.827371	0.0115502	1	0	0
370	CUST_1033_PI422575199	AGAP005583-RB	AGAP005583	2L	17408031	17411022	phosphatidylinositol 3-kinase regulatory subunit	-0.145048	0.0774901	-0.301057	0.00802906	-0.0544346	0.411926	-0.210444	0.0240637	-1	0	0
371	CUST_10330_PI422575199	AGAP011748-RA	AGAP011748	3L	32875871	32881914	macrophage mhc class i receptor 2-like protein	-0.0103148	0.955679	0.242386	0.236975	-0.0485942	0.788018	0.204107	0.293751	0	0	0
372	CUST_10331_PI422575199	AGAP011749-RA	AGAP011749	3L	32886016	32888673	isoform b	0.907584	0.0843711	2.15131	0.00563568	0.623104	0.191712	1.86683	0.00930171	1	0	0
373	CUST_10332_PI422575199	AGAP011750-RA	AGAP011750	3L	32917179	32919704	alpha-n-acetyl glucosaminidase	0.0747208	0.8132	-0.0362644	0.908427	0.156686	0.624333	0.0457009	0.884691	0	0	0
374	CUST_10333_PI422575199	AGAP011751-RA	AGAP011751	3L	32920615	32922381	sorting nexin	0.308482	0.0231836	0.407186	0.00914138	0.181143	0.0959539	0.279847	0.0285595	1	0	0
375	CUST_10334_PI422575199	AGAP011752-RA	AGAP011752	3L	32926760	32927735	trna guanylyltransferase	-0.279484	0.105268	-0.706735	0.00618812	-0.0916472	0.529837	-0.518898	0.0176941	-1	0	0
376	CUST_10335_PI422575199	AGAP011753-RA	AGAP011753	3L	32927854	32928735	isoform b	-0.0852218	0.464814	-0.258437	0.070609	0.0739038	0.516669	-0.0993115	0.39381	0	0	0
377	CUST_10336_PI422575199	AGAP011754-RA	AGAP011754	3L	32930392	32935636	copper-transporting atpase 1	0.19064	0.352929	-0.111313	0.572933	0.241258	0.253317	-0.0606956	0.754165	0	0	0
378	CUST_10337_PI422575199	AGAP011755-RA	AGAP011755	3L	32946185	32946898	AGAP011755-PA [Anopheles gambiae str. PEST]	-0.126763	0.397598	-0.0724248	0.617457	-0.245789	0.131224	-0.191451	0.21427	-1	0	0
379	CUST_10338_PI422575199	AGAP011756-RA	AGAP011756	3L	32951545	32952804	retinal rod rhodopsin-sensitive cgmp 3 -cyclic phosphodiesterase subunit delta	-0.279931	0.0629639	-0.730665	0.00262669	-0.204634	0.131119	-0.655367	0.00372913	-1	0	0
380	CUST_10339_PI422575199	AGAP011757-RA	AGAP011757	3L	32953796	32955318	ww domain protein	0.187801	0.0971938	-0.245455	0.0478546	0.137789	0.177678	-0.295467	0.0248282	0	0	0
381	CUST_1034_PI422575199	AGAP005584-RA	AGAP005584	2L	17420791	17423473	protein fat-free homolog	-0.536064	0.0208881	0.0583084	0.708143	-0.552315	0.018789	0.0420576	0.785635	0	0	0
382	CUST_10340_PI422575199	AGAP011758-RA	AGAP011758	3L	32957587	32960877	zinc finger protein	0.120394	0.533487	-0.0885661	0.642901	0.055378	0.769332	-0.153583	0.433213	0	0	0
383	CUST_10341_PI422575199	AGAP011759-RA	AGAP011759	3L	32964876	32969643	zinc finger protein 271-like	-0.109897	0.234694	-0.190613	0.0724071	-0.19354	0.0643684	-0.274256	0.0229362	-1	0	0
384	CUST_10342_PI422575199	AGAP011760-RA	AGAP011760	3L	32974340	32975180	AGAP011760-PA [Anopheles gambiae str. PEST]	0.112683	0.67349	-0.487655	0.121001	0.236023	0.394991	-0.364315	0.215629	0	0	0
385	CUST_10343_PI422575199	AGAP011761-RA	AGAP011761	3L	32976268	32976829	dna-directed rna polymerases and iii subunit rpabc5	0.13242	0.582588	1.53279	0.00229879	0.407471	0.130744	1.80784	0.00109177	1	0	0
386	CUST_10344_PI422575199	AGAP011762-RA	AGAP011762	3L	32979374	32980417	isoform b	0.200282	0.226141	0.112651	0.46651	0.0698075	0.641477	-0.0178232	0.904034	0	0	0
387	CUST_10345_PI422575199	AGAP011763-RA	AGAP011763	3L	32989585	32990865	zinc finger protein 223	-0.0707272	0.412069	-0.113193	0.217037	-0.0390122	0.634834	-0.0814782	0.344128	-1	0	0
388	CUST_10346_PI422575199	AGAP011764-RA	AGAP011764	3L	32993728	33004268	uncharacterized protein c22orf9-like protein	-0.212202	0.0300709	-0.152077	0.077538	-0.135677	0.0953131	-0.0755523	0.292564	-1	0	0
389	CUST_10347_PI422575199	AGAP011765-RA	AGAP011765	3L	33005140	33009720	fat- isoform a	0.957497	0.30673	0.744069	0.41444	1.26434	0.196844	1.05091	0.267966	1	0	0
390	CUST_10348_PI422575199	AGAP011766-RA	AGAP011766	3L	33014518	33027203	bb in a isoform a	-1.06843	0.00346209	-0.146166	0.444779	-0.990153	0.00447234	-0.0678891	0.71248	-1	0	0
391	CUST_10349_PI422575199	AGAP011767-RA	AGAP011767	3L	33028850	33030212	protein farnesyltransferase alpha subunit	-0.129003	0.580624	-0.726659	0.0277406	0.115627	0.617749	-0.482029	0.0874624	0	0	0
392	CUST_1035_PI422575199	AGAP005585-RB	AGAP005585	2L	17424809	17441217	isoform b	-0.0324503	0.929386	0.378751	0.332714	0.187112	0.614879	0.598313	0.156495	0	0	0
393	CUST_10350_PI422575199	AGAP011768-RA	AGAP011768	3L	33033843	33059444	downstream of receptor kinase	0.474354	0.100308	-0.247893	0.328213	0.387038	0.15624	-0.335209	0.2056	0	0	0
394	CUST_10351_PI422575199	AGAP011769-RA	AGAP011769	3L	33071041	33075723	fanconi complementation group d2	-0.0815709	0.518309	-0.301417	0.0591549	0.0545396	0.659206	-0.165307	0.222933	0	0	0
395	CUST_10352_PI422575199	AGAP011770-RA	AGAP011770	3L	33079221	33085999	low-density lipoprotein receptor	0.175302	0.151239	0.23507	0.0764053	0.0812209	0.444975	0.140988	0.215684	1	0	0
396	CUST_10353_PI422575199	AGAP011771-RA	AGAP011771	3L	33114048	33115954	elegans protein partially confirmed by transcript evidence	-0.126374	0.417223	-0.787368	0.00489357	-0.0095957	0.94819	-0.670589	0.00844637	-1	0	0
397	CUST_10354_PI422575199	AGAP011772-RA	AGAP011772	3L	33119328	33123245	inner centromere protein	-0.103066	0.25657	-0.176816	0.0858507	-0.11942	0.197149	-0.19317	0.0667858	-1	0	0
398	CUST_10355_PI422575199	AGAP011773-RA	AGAP011773	3L	33124140	33126481	AGAP011773-PA [Anopheles gambiae str. PEST]	-0.0992767	0.174072	-0.200852	0.0288268	-0.0643583	0.331163	-0.165933	0.0464466	-1	0	0
399	CUST_10356_PI422575199	AGAP011774-RA	AGAP011774	3L	33130109	33131762	AGAP011774-PA [Anopheles gambiae str. PEST]	-0.124673	0.14605	-0.285093	0.0146284	-0.0890105	0.260361	-0.249431	0.0213727	-1	0	0
400	CUST_10357_PI422575199	AGAP011775-RA	AGAP011775	3L	33138017	33139196	phd finger protein	-0.720049	0.168298	-1.10387	0.0616406	-0.618273	0.222517	-1.00209	0.0794936	-1	0	0
401	CUST_10358_PI422575199	AGAP011776-RA	AGAP011776	3L	33162115	33166028	protein kinase protein	-0.0238069	0.805852	-0.330746	0.021813	-0.0269768	0.774095	-0.333916	0.0190842	-1	0	0
402	CUST_10359_PI422575199	AGAP011777-RA	AGAP011777	3L	33170785	33172368	40s ribosomal protein sa	-0.551888	0.079636	-0.487286	0.108026	-0.137778	0.589463	-0.0731761	0.77124	-1	0	0
403	CUST_1036_PI422575199	AGAP005585-RA	AGAP005585	2L	17424809	17441217	isoform b	-0.0575291	0.883415	0.410095	0.327806	0.152202	0.700322	0.619826	0.167331	0	0	0
404	CUST_10360_PI422575199	AGAP011778-RA	AGAP011778	3L	33201186	33206559	AGAP011778-PA [Anopheles gambiae str. PEST]	0.00803253	0.899258	-0.124335	0.105183	0.0108617	0.859865	-0.121506	0.103003	0	0	0
405	CUST_10361_PI422575199	AGAP011778-RB	AGAP011778	3L	33201186	33206559	AGAP011778-PB [Anopheles gambiae str. PEST]	-0.0562652	0.272316	-0.180111	0.0152032	-0.0715507	0.170265	-0.195397	0.0103369	-1	0	0
406	CUST_10362_PI422575199	AGAP011779-RA	AGAP011779	3L	33239273	33241943	AGAP011779-PA [Anopheles gambiae str. PEST]	-0.0177954	0.912672	0.542251	0.0236269	-0.0490213	0.762053	0.511025	0.0278032	0	0	0
407	CUST_10363_PI422575199	AGAP011780-RA	AGAP011780	3L	33242078	33245971	serine protease	0.0682862	0.920028	-0.732915	0.315263	0.681049	0.346335	-0.120152	0.859931	0	0	0
408	CUST_10364_PI422575199	AGAP011781-RA	AGAP011781	3L	33247494	33249196	serine protease	-0.708052	0.077108	0.0504895	0.874179	-0.835153	0.0482815	-0.076611	0.809256	0	0	0
409	CUST_10365_PI422575199	AGAP011784-RA	AGAP011784	3L	33257645	33257981	---NA---	0.767245	0.414249	0.608493	0.510361	0.959946	0.318264	0.801193	0.395599	1	0	0
410	CUST_10366_PI422575199	AGAP011788-RA	AGAP011788	3L	33271412	33273378	serine protease	0.130384	0.729717	-0.490777	0.235482	0.49331	0.231765	-0.127851	0.733566	0	0	0
411	CUST_10367_PI422575199	AGAP011788-RB	AGAP011788	3L	33271412	33273378	serine protease	-0.0744187	0.299528	-0.0607492	0.386021	-0.0327766	0.616925	-0.0191071	0.768047	-1	0	0
412	CUST_10368_PI422575199	AGAP011791-RA	AGAP011791	3L	33281980	33283464	clipa1 protein	0.158489	0.658046	-0.223796	0.537254	0.52221	0.190409	0.139926	0.694732	0	0	0
413	CUST_10369_PI422575199	AGAP011792-RA	AGAP011792	3L	33286336	33290022	serine protease	-0.0352009	0.755102	-0.0547426	0.630809	-0.0286862	0.797041	-0.0482279	0.668031	-1	0	0
414	CUST_1037_PI422575199	AGAP005585-RC	AGAP005585	2L	17424809	17441217	isoform b	-0.0658003	0.85961	0.382727	0.334318	0.0841201	0.82118	0.532647	0.20124	0	0	0
415	CUST_10370_PI422575199	AGAP011793-RA	AGAP011793	3L	33293151	33294779	serine protease	-0.110211	0.278253	-0.160432	0.142071	-0.132365	0.198993	-0.182586	0.101248	-1	0	0
416	CUST_10371_PI422575199	AGAP011794-RA	AGAP011794	3L	33297988	33298733	serine protease	-0.116047	0.205164	-0.128999	0.16819	-0.221029	0.0410766	-0.233981	0.0346539	-1	0	0
417	CUST_10372_PI422575199	AGAP011795-RA	AGAP011795	3L	33302656	33304248	AGAP011795-PA [Anopheles gambiae str. PEST]	-0.241884	0.013223	-0.615064	0.000418216	-0.111655	0.116094	-0.484835	0.000967342	-1	0	0
418	CUST_10373_PI422575199	AGAP011796-RA	AGAP011796	3L	33305046	33311689	equilibrative nucleoside transporter	-0.161837	0.0435668	-0.137402	0.0687397	-0.110574	0.10914	-0.0861396	0.184753	-1	0	0
419	CUST_10374_PI422575199	AGAP011797-RA	AGAP011797	3L	33314117	33316910	ww domain-binding protein 2-like	0.129696	0.584215	0.231652	0.348214	0.055281	0.811568	0.157237	0.509016	1	0	0
420	CUST_10375_PI422575199	AGAP011798-RA	AGAP011798	3L	33317621	33328304	acyl- oxidase	-0.35328	0.605646	-0.225393	0.739142	-0.0736367	0.912733	0.0542507	0.935624	0	0	0
421	CUST_10376_PI422575199	AGAP011799-RA	AGAP011799	3L	33330741	33331377	anaphase promoting complex subunit 10	-0.125584	0.490008	-0.712073	0.0125979	0.0753385	0.671603	-0.511151	0.0362765	0	0	0
422	CUST_10377_PI422575199	AGAP011800-RA	AGAP011800	3L	33331569	33333537	transaldolase	-0.0502543	0.884078	-0.54225	0.169023	0.156598	0.652971	-0.335398	0.357487	0	0	0
423	CUST_10378_PI422575199	AGAP011801-RA	AGAP011801	3L	33335429	33337768	coiled-coil domain-containing protein 22	0.0193558	0.851813	0.0433785	0.67837	0.132276	0.238547	0.156299	0.177296	1	0	0
424	CUST_10379_PI422575199	AGAP011802-RA	AGAP011802	3L	33337995	33338630	ribosomal protein l39	-0.135464	0.401614	0.901293	0.00336707	-0.278825	0.124351	0.757933	0.00619516	0	0	0
425	CUST_1038_PI422575199	AGAP005586-RA	AGAP005586	2L	17443366	17446411	peritrophin type-a domain protein 3	-0.0340171	0.638613	-0.113708	0.165154	-0.0898676	0.238659	-0.169559	0.059377	-1	0	0
426	CUST_10380_PI422575199	AGAP011803-RA	AGAP011803	3L	33338853	33340291	28s ribosomal protein mitochondrial	-0.0796197	0.566931	0.113901	0.423036	0.00101398	0.994018	0.194534	0.20072	0	0	0
427	CUST_10381_PI422575199	AGAP011804-RA	AGAP011804	3L	33341632	33343479	ligatin	-0.169868	0.032281	-0.162504	0.0369172	-0.0850302	0.171468	-0.0776665	0.203193	-1	0	0
428	CUST_10382_PI422575199	AGAP011805-RA	AGAP011805	3L	33346179	33350440	ornithine decarboxylase	0.482751	0.0040929	-0.249898	0.0376041	0.471932	0.00395738	-0.260717	0.0300051	0	0	1
429	CUST_10383_PI422575199	AGAP011806-RA	AGAP011806	3L	33356674	33357888	ornithine decarboxylase	-0.309832	0.261535	-1.42048	0.00391001	-0.278224	0.304259	-1.38887	0.00418515	-1	0	0
430	CUST_10384_PI422575199	AGAP011807-RA	AGAP011807	3L	33361062	33362255	ornithine decarboxylase	-0.164312	0.103979	-0.440565	0.00491786	-0.165893	0.0941279	-0.442147	0.00432407	-1	0	0
431	CUST_10385_PI422575199	AGAP011808-RA	AGAP011808	3L	33364203	33365420	ornithine decarboxylase	-0.0743981	0.551661	-0.241392	0.102947	-0.0341098	0.779206	-0.201103	0.151789	-1	0	0
432	CUST_10386_PI422575199	AGAP011809-RA	AGAP011809	3L	33470808	33471631	AGAP011809-PA [Anopheles gambiae str. PEST]	0.107592	0.32435	0.121979	0.271983	-0.00461487	0.962731	0.00977268	0.921218	0	0	0
433	CUST_10387_PI422575199	AGAP011810-RA	AGAP011810	3L	33476681	33495613	short-chain dehydrogenase	-0.00477158	0.962627	0.0386477	0.707006	0.159095	0.161359	0.202515	0.0943278	0	0	0
434	CUST_10388_PI422575199	AGAP011811-RA	AGAP011811	3L	33497216	33501484	hydroxybutyrate dehydrogenase	-0.486986	0.00716689	1.18691	0.000247873	-0.765745	0.00130131	0.908152	0.000676733	0	0	1
435	CUST_10389_PI422575199	AGAP011812-RA	AGAP011812	3L	33528954	33533641	elongation of very long chain fatty acids protein aael008004	-0.242852	0.100927	0.971785	0.00105159	-0.604217	0.00548985	0.61042	0.00529132	0	0	0
436	CUST_1039_PI422575199	AGAP005587-RA	AGAP005587	2L	17456730	17457620	chymotrypsin bi	-0.121816	0.0576614	-0.205126	0.0113057	-0.145958	0.0309625	-0.229268	0.00685232	-1	0	0
437	CUST_10390_PI422575199	AGAP011813-RA	AGAP011813	3L	33701576	33703082	odorant receptor 94b	-0.109312	0.106016	-0.234364	0.0111636	-0.152131	0.0403947	-0.277183	0.00552403	-1	0	0
438	CUST_10391_PI422575199	AGAP011814-RA	AGAP011814	3L	33703978	33705233	receptor for activated c	-0.160734	0.0315122	-0.190745	0.0182815	-0.150005	0.0357295	-0.180015	0.0201713	-1	0	1
439	CUST_10392_PI422575199	AGAP011815-RA	AGAP011815	3L	33705848	33712398	sine oculis-binding protein	-0.0445576	0.681112	0.0699495	0.525649	-0.12023	0.285396	-0.00572346	0.956043	0	0	0
440	CUST_10393_PI422575199	AGAP011816-RA	AGAP011816	3L	33739943	33740551	lyr motif-containing protein 2	0.535813	0.0204851	1.003	0.00223673	0.406491	0.047339	0.873681	0.00369198	1	0	1
441	CUST_10394_PI422575199	AGAP011817-RA	AGAP011817	3L	33740581	33742078	transmembrane protein 39a-b-like	-0.154188	0.163239	-0.462332	0.00691066	-0.0650535	0.50605	-0.373197	0.0138546	-1	0	0
442	CUST_10395_PI422575199	AGAP011818-RA	AGAP011818	3L	33742546	33744174	transmembrane protein 129	-0.00620962	0.961029	0.128999	0.340889	0.195939	0.165869	0.331148	0.0459354	0	0	0
443	CUST_10396_PI422575199	AGAP011819-RA	AGAP011819	3L	33748595	33750342	protease m50 membrane-bound transcription factor site 2 protease	-0.335524	0.080646	-0.804175	0.00507769	-0.232818	0.180772	-0.701469	0.00817366	-1	0	0
444	CUST_10397_PI422575199	AGAP011820-RA	AGAP011820	3L	33822201	33822606	pet191 polypeptide	0.74327	0.0363709	0.84738	0.0242444	0.727973	0.0385366	0.832083	0.0255677	1	0	1
445	CUST_10398_PI422575199	AGAP011821-RA	AGAP011821	3L	33823011	33824588	cysteinyl-trna synthetase	0.283974	0.235695	0.302173	0.212067	0.419666	0.107908	0.437865	0.0975464	1	0	0
446	CUST_10399_PI422575199	AGAP011822-RA	AGAP011822	3L	33824771	33831791	ecm29_drome ame: full=proteasome-associated protein ecm29 homolog	-0.180543	0.0283271	-0.106209	0.119331	-0.11026	0.101593	-0.0359263	0.528111	-1	0	0
447	CUST_104_PI422575199	AGAP004761-RA	AGAP004761	2L	3127125	3131071	multiple wing hairs	-0.131477	0.0987732	-0.128345	0.104619	-0.114967	0.125192	-0.111835	0.133031	-1	0	0
448	CUST_1040_PI422575199	AGAP005588-RA	AGAP005588	2L	17464048	17474311	AGAP005588-PA [Anopheles gambiae str. PEST]	-0.10702	0.076062	-0.19708	0.0118635	-0.138138	0.0338435	-0.228199	0.00635135	-1	0	0
449	CUST_10400_PI422575199	AGAP011823-RA	AGAP011823	3L	33834822	33854354	0	-0.260886	0.332679	-0.330322	0.235741	-0.137732	0.591278	-0.207168	0.430162	-1	0	0
450	CUST_10401_PI422575199	AGAP011824-RA	AGAP011824	3L	33860576	33861767	peroxiredoxin 2540	-0.33024	0.604425	0.424223	0.510634	-0.324099	0.610841	0.430363	0.504793	0	0	0
451	CUST_10402_PI422575199	AGAP011825-RA	AGAP011825	3L	33863388	33863767	uncharacterized protein c4orf52-like	0.49503	0.0747738	0.325593	0.190344	0.514101	0.0675403	0.344664	0.170475	1	0	0
452	CUST_10403_PI422575199	AGAP011826-RA	AGAP011826	3L	33864114	33864822	mitochondrial cytochrome c oxidase assembly protein cu2+ chaperone cox17	0.712594	0.0325544	0.84195	0.0192022	0.705804	0.0333722	0.83516	0.0196241	1	0	1
453	CUST_10404_PI422575199	AGAP011827-RA	AGAP011827	3L	33866988	33868703	trifunctional enzyme beta subunit (tp-beta)	1.12476	0.130103	1.32331	0.0889704	0.949496	0.183177	1.14805	0.123821	1	0	0
454	CUST_10405_PI422575199	AGAP011828-RA	AGAP011828	3L	33872056	33877105	cathepsin l	-0.542006	0.283661	-1.1271	0.0617915	-0.267904	0.573575	-0.852995	0.123126	-1	0	0
455	CUST_10406_PI422575199	AGAP011829-RA	AGAP011829	3L	33879862	33880524	nadh:ubiquinone dehydrogenase	0.936842	0.0824925	1.77545	0.0119856	0.716367	0.151381	1.55497	0.0184164	1	0	0
456	CUST_10407_PI422575199	AGAP011830-RA	AGAP011830	3L	33882401	33887897	myo-inositol-1 phosphate synthase	-0.18049	0.253502	0.153219	0.321171	-0.208144	0.18795	0.125564	0.392899	0	0	0
457	CUST_10408_PI422575199	AGAP011831-RA	AGAP011831	3L	33890929	33892260	isoform a	-0.294489	0.128269	-0.123772	0.466401	-0.306958	0.108799	-0.136241	0.412863	-1	0	0
458	CUST_10409_PI422575199	AGAP011832-RA	AGAP011832	3L	33893177	33894381	death-associated protein 1	-0.963141	0.0632127	-0.0518146	0.897458	-0.601799	0.185602	0.309527	0.457674	0	0	0
459	CUST_1041_PI422575199	AGAP005589-RA	AGAP005589	2L	17484834	17486338	protein lethal malignant blood neoplasm 1	-0.115292	0.185195	-0.0990171	0.241756	-0.162737	0.0803237	-0.146462	0.104093	-1	0	0
460	CUST_10410_PI422575199	AGAP011833-RA	AGAP011833	3L	33895928	33897156	enoyl- mitochondrial	0.0553536	0.927976	-0.186028	0.762624	0.576594	0.372705	0.335212	0.591187	0	0	0
461	CUST_10411_PI422575199	AGAP011834-RA	AGAP011834	3L	33897690	33898873	zinc binding dehydrogenase	0.703923	0.103882	1.37015	0.0150521	0.560707	0.16869	1.22694	0.0213657	1	0	0
462	CUST_10412_PI422575199	AGAP011835-RA	AGAP011835	3L	33913749	33915618	anopheles gambiae pest agap012638-pa	-0.259193	0.0453086	-0.413295	0.0101687	-0.143498	0.181969	-0.2976	0.0286786	-1	0	0
463	CUST_10413_PI422575199	AGAP011836-RA	AGAP011836	3L	33916323	33918291	protein oscp1	-0.0551562	0.547232	-0.176505	0.103476	-0.0808191	0.38455	-0.202168	0.0711934	-1	0	0
464	CUST_10414_PI422575199	AGAP011837-RA	AGAP011837	3L	33917053	33917340	n-alpha-acetyltransferase auxiliary subunit-like	0.0839915	0.615609	-0.200883	0.263427	0.170005	0.33202	-0.11487	0.497604	0	0	0
465	CUST_10415_PI422575199	AGAP011838-RA	AGAP011838	3L	33919586	33922375	myeloid leukemia	-0.215574	0.108345	-0.281779	0.0544432	-0.350912	0.0272969	-0.417117	0.0155971	-1	0	0
466	CUST_10416_PI422575199	AGAP011839-RA	AGAP011839	3L	33925153	33927790	mitochondrial carrier protein	-0.0313745	0.731296	0.232131	0.0527071	-0.0504915	0.575643	0.213014	0.0621323	0	0	0
467	CUST_10417_PI422575199	AGAP011840-RA	AGAP011840	3L	33929846	33931701	camp-dependent protein kinase catalytic subunit	-0.149516	0.2984	-0.0995355	0.471144	-0.177464	0.22601	-0.127484	0.362431	-1	0	0
468	CUST_10418_PI422575199	AGAP011841-RA	AGAP011841	3L	33976644	33977184	AGAP011841-PA [Anopheles gambiae str. PEST]	-0.0928175	0.244708	-0.165057	0.0725317	-0.207381	0.0347605	-0.27962	0.0132921	-1	0	0
469	CUST_10419_PI422575199	AGAP011842-RA	AGAP011842	3L	33980884	33981757	signal peptidase complex subunit 2	-1.81781	0.00583436	0.211739	0.566039	-1.76799	0.00638714	0.261557	0.482338	0	0	0
470	CUST_1042_PI422575199	AGAP005591-RA	AGAP005591	2L	17502197	17503018	trypsin alpha-4	-0.0304358	0.787494	-0.20159	0.12889	0.0890293	0.442601	-0.0821246	0.476228	0	0	0
471	CUST_10420_PI422575199	AGAP011843-RA	AGAP011843	3L	33982065	33983417	AGAP011843-PA [Anopheles gambiae str. PEST]	-0.14703	0.281634	-0.300078	0.0641442	0.0367511	0.770099	-0.116297	0.378356	0	0	0
472	CUST_10421_PI422575199	AGAP011844-RA	AGAP011844	3L	33983528	33984438	AGAP011844-PA [Anopheles gambiae str. PEST]	-0.117034	0.128302	-0.179053	0.0429532	-0.0600511	0.368211	-0.12207	0.108465	-1	0	0
473	CUST_10422_PI422575199	AGAP011845-RA	AGAP011845	3L	33984809	33985865	histone h2a	-0.222676	0.143295	-0.549782	0.0109282	-0.158876	0.261265	-0.485982	0.0161551	-1	0	0
474	CUST_10423_PI422575199	AGAP011846-RA	AGAP011846	3L	33988362	33989238	cytochrome b561 domain-containing protein 2	0.0059578	0.975544	-0.259072	0.229099	0.164911	0.416118	-0.100119	0.611515	0	0	0
475	CUST_10424_PI422575199	AGAP011847-RA	AGAP011847	3L	33990326	33995358	isoform b	0.198109	0.0556202	-0.100874	0.2451	0.201759	0.0483084	-0.097225	0.247125	0	0	0
476	CUST_10425_PI422575199	AGAP011848-RA	AGAP011848	3L	34028642	34032485	elongation of very long chain fatty acids protein 4	-0.143295	0.200013	-0.207181	0.0909475	-0.182514	0.117567	-0.2464	0.05492	-1	0	0
477	CUST_10426_PI422575199	AGAP011849-RA	AGAP011849	3L	34040636	34042647	platelet-activating factor acetylhydrolase isoform 1b alpha subunit	0.105562	0.666588	0.386179	0.164646	-0.279129	0.285696	0.00148757	0.995079	0	0	0
478	CUST_10427_PI422575199	AGAP011850-RA	AGAP011850	3L	34046194	34047198	prkr interacting protein 1	-0.376332	0.104964	-0.705041	0.0173437	-0.384422	0.0987951	-0.713131	0.0164732	-1	0	0
479	CUST_10428_PI422575199	AGAP011851-RA	AGAP011851	3L	34053468	34064120	eukaryotic translation initiation factor 3 subunit	0.0817131	0.392073	-0.057167	0.539207	0.164417	0.123771	0.0255372	0.777717	0	0	0
480	CUST_10429_PI422575199	AGAP011852-RA	AGAP011852	3L	34099972	34101082	short-chain dehydrogenase	1.15553	0.0258377	0.989498	0.0414667	1.22783	0.0192292	1.0618	0.0305129	1	0	1
481	CUST_1043_PI422575199	AGAP005592-RA	AGAP005592	2L	17504143	17505076	trypsin epsilon	-0.130882	0.17922	-0.401363	0.00755907	0.023902	0.777855	-0.246579	0.0357577	0	0	0
482	CUST_10430_PI422575199	AGAP011854-RA	AGAP011854	3L	34237348	34253793	AGAP011854-PA [Anopheles gambiae str. PEST]	-0.0723367	0.486368	-0.162181	0.161032	-0.041099	0.679625	-0.130943	0.229601	-1	0	0
483	CUST_10431_PI422575199	AGAP011858-RA	AGAP011858	3L	34275367	34275973	zinc finger hit domain-containing protein 3	-0.188149	0.43425	-0.792524	0.0216332	-0.00790179	0.972558	-0.612277	0.047058	-1	0	0
484	CUST_10432_PI422575199	AGAP011859-RA	AGAP011859	3L	34276239	34289207	isoform c	-0.169831	0.299822	0.000469941	0.99753	-0.013888	0.926148	0.156413	0.328754	0	0	0
485	CUST_10433_PI422575199	AGAP011867-RA	AGAP011867	3L	34356716	34357087	matrix metalloproteinase-17	-0.138345	0.125445	0.0124753	0.870118	-0.164569	0.0795295	-0.0137487	0.854643	0	0	0
486	CUST_10434_PI422575199	AGAP011870-RA	AGAP011870	3L	34553969	34555842	matrix metalloproteinase	-0.0989984	0.105749	-0.156759	0.0300121	-0.116565	0.0645839	-0.174325	0.0193449	-1	0	0
487	CUST_10435_PI422575199	AGAP011871-RA	AGAP011871	3L	34557879	34559191	e3 ubiquitin-protein ligase siah1	-0.00999587	0.897299	0.0556673	0.486596	-0.00885518	0.906081	0.056808	0.465436	0	0	0
488	CUST_10436_PI422575199	AGAP011872-RA	AGAP011872	3L	34565744	34566971	ubiquitin-activating enzyme e1	-0.208603	0.225429	0.44157	0.0387389	-0.241806	0.162205	0.408366	0.0445646	0	0	0
489	CUST_10437_PI422575199	AGAP011873-RA	AGAP011873	3L	34573454	34575160	---NA---	-0.0484953	0.808597	-0.0694278	0.729838	-0.167	0.418818	-0.187932	0.368247	-1	0	0
490	CUST_10438_PI422575199	AGAP011874-RA	AGAP011874	3L	34576593	34580190	kinesin heavy chain	0.26799	0.207761	0.194788	0.336594	0.253421	0.226217	0.180219	0.366998	1	0	0
491	CUST_10439_PI422575199	AGAP011875-RA	AGAP011875	3L	34589783	34595758	misexpression suppressor of	-0.456724	0.00728256	-0.436173	0.0085658	-0.412064	0.00935276	-0.391513	0.0111646	-1	0	1
492	CUST_1044_PI422575199	AGAP005593-RA	AGAP005593	2L	17505484	17506353	trypsin epsilon	-0.142467	0.360272	-0.171964	0.280761	-0.135721	0.377299	-0.165219	0.293671	-1	0	0
493	CUST_10440_PI422575199	AGAP011876-RA	AGAP011876	3L	34603158	34604510	zinc finger protein 277	-0.185162	0.110806	-0.313201	0.0259951	-0.180739	0.10887	-0.308778	0.0245928	-1	0	0
494	CUST_10441_PI422575199	AGAP011877-RA	AGAP011877	3L	34604863	34605842	zinc finger protein 383	-0.0843627	0.433631	-0.280212	0.0446478	-0.0456675	0.652493	-0.241517	0.062017	-1	0	0
495	CUST_10442_PI422575199	AGAP011878-RA	AGAP011878	3L	34605874	34606864	mad2l1 binding	0.64764	0.181607	0.713986	0.149602	0.1884	0.660875	0.254745	0.557254	1	0	0
496	CUST_10443_PI422575199	AGAP011879-RA	AGAP011879	3L	34607154	34608893	uncharacterized protein c16orf68	0.188711	0.364982	0.260297	0.231814	0.110271	0.578871	0.181858	0.376101	1	0	0
497	CUST_10444_PI422575199	AGAP011880-RA	AGAP011880	3L	34610027	34613184	g patch domain containing 1	-0.203261	0.290552	-0.688376	0.0146004	-0.293461	0.143989	-0.778576	0.00857958	-1	0	0
498	CUST_10445_PI422575199	AGAP011881-RA	AGAP011881	3L	34614776	34616296	su isoform a	-0.307166	0.0175727	-0.336108	0.013	-0.185493	0.0724092	-0.214435	0.0486723	-1	0	0
499	CUST_10446_PI422575199	AGAP011882-RA	AGAP011882	3L	34616310	34617072	polycomb protein suz12	-0.199106	0.263891	-0.407999	0.0563316	-0.173872	0.315722	-0.382764	0.065172	-1	0	0
500	CUST_10447_PI422575199	AGAP011883-RA	AGAP011883	3L	34625157	34626271	isoform a	-0.371967	0.0770202	-0.600871	0.0187039	-0.404264	0.0614351	-0.633168	0.0156265	-1	0	0
501	CUST_10448_PI422575199	AGAP011884-RA	AGAP011884	3L	34626591	34627952	rna-binding protein 28	-0.463617	0.0605985	-0.71255	0.016364	-0.274539	0.198777	-0.523471	0.0426725	-1	0	0
502	CUST_10449_PI422575199	AGAP011885-RA	AGAP011885	3L	34628957	34630017	trna-splicing endonuclease subunit sen34-like	0.0314141	0.751007	-0.33319	0.0226479	0.138873	0.201188	-0.225731	0.067919	0	0	0
503	CUST_1045_PI422575199	AGAP005594-RA	AGAP005594	2L	17564327	17565211	trypsin epsilon	-0.0489099	0.701189	-0.133075	0.324631	-0.0907862	0.484561	-0.174951	0.212289	-1	0	0
504	CUST_10450_PI422575199	AGAP011886-RA	AGAP011886	3L	34630102	34630737	mitochondrial ribosomal protein s2	0.0680149	0.799253	-0.235954	0.399167	0.23506	0.400471	-0.0689089	0.796547	0	0	0
505	CUST_10451_PI422575199	AGAP011887-RA	AGAP011887	3L	34631276	34632383	nucleoporin nup37	-0.23922	0.0987651	-0.336156	0.0395019	-0.299824	0.0502363	-0.39676	0.0214288	-1	0	0
506	CUST_10452_PI422575199	AGAP011888-RA	AGAP011888	3L	34634037	34638087	chromosome region maintenance protein 5 exportin	-0.020539	0.802268	-0.183616	0.0750085	0.019654	0.804605	-0.143423	0.126	0	0	0
507	CUST_10453_PI422575199	AGAP011889-RA	AGAP011889	3L	34639800	34641352	methyltransferase mett10d-like	-0.272339	0.104835	-0.133923	0.362156	0.0338621	0.805936	0.172278	0.252713	0	0	0
508	CUST_10454_PI422575199	AGAP011890-RA	AGAP011890	3L	34643299	34655244	map kinase-activated protein kinase	0.0568176	0.608133	0.166492	0.178881	0.0639329	0.563918	0.173607	0.163198	1	0	0
509	CUST_10455_PI422575199	AGAP011891-RA	AGAP011891	3L	34655640	34657193	AGAP011891-PA [Anopheles gambiae str. PEST]	-0.560341	0.0205583	0.651571	0.0124453	-0.832921	0.0050123	0.378991	0.0636256	0	0	0
510	CUST_10456_PI422575199	AGAP011892-RA	AGAP011892	3L	34659760	34661570	protein rmd5-like protein a	0.0150106	0.879248	-0.144324	0.194589	0.0513396	0.603879	-0.107995	0.302323	0	0	0
511	CUST_10457_PI422575199	AGAP011893-RA	AGAP011893	3L	34663626	34666364	dna-binding protein smubp-2	-0.17804	0.144491	-0.70322	0.00202401	0.183968	0.130905	-0.341212	0.024543	0	0	0
512	CUST_10458_PI422575199	AGAP011894-RA	AGAP011894	3L	34666466	34671043	dna-binding protein smubp-2	-0.0513518	0.545169	-0.109824	0.230781	-0.0772479	0.363197	-0.13572	0.146016	-1	0	0
513	CUST_10459_PI422575199	AGAP011895-RA	AGAP011895	3L	34672917	34674344	uroporphyrinogen decarboxylase	-0.187958	0.065491	0.00461457	0.953671	-0.0221096	0.778535	0.170463	0.0811951	0	0	0
514	CUST_1046_PI422575199	AGAP005595-RA	AGAP005595	2L	17595470	17606416	encore protein	-0.0680426	0.333751	-0.0825545	0.253532	-0.127594	0.100648	-0.142106	0.0769957	-1	0	0
515	CUST_10460_PI422575199	AGAP011896-RA	AGAP011896	3L	34674684	34676121	60s ribosomal protein l31	-0.463781	0.184646	0.205589	0.517085	-0.452713	0.19163	0.216656	0.494372	0	0	0
516	CUST_10461_PI422575199	AGAP011897-RA	AGAP011897	3L	34676783	34684143	AGAP011897-PA [Anopheles gambiae str. PEST]	-1.62168	0.0149925	-1.83389	0.00985424	-0.918333	0.0811968	-1.13055	0.0461483	-1	0	0
517	CUST_10462_PI422575199	AGAP011898-RA	AGAP011898	3L	34684247	34685213	loc494695 protein	0.0286194	0.824174	0.00608671	0.962189	-0.0558229	0.657912	-0.0783556	0.539394	0	0	0
518	CUST_10463_PI422575199	AGAP011899-RA	AGAP011899	3L	34687962	34690313	bardet-biedl syndrome 7	-0.0742482	0.516912	-0.130622	0.279752	-0.114183	0.331973	-0.170557	0.174827	-1	0	0
519	CUST_10464_PI422575199	AGAP011900-RA	AGAP011900	3L	34690337	34692339	cg17807 cg17807-pa	-0.0675254	0.587825	0.0417491	0.734386	-0.0705802	0.560346	0.0386942	0.74556	0	0	0
520	CUST_10465_PI422575199	AGAP011901-RA	AGAP011901	3L	34774938	34776243	---NA---	-0.0707631	0.320263	-0.0890059	0.227025	-0.125209	0.107126	-0.143452	0.0766057	-1	0	0
521	CUST_10466_PI422575199	AGAP011902-RA	AGAP011902	3L	34806319	34808915	ribbon	-0.129012	0.046809	-0.100845	0.09052	-0.130972	0.0422736	-0.102805	0.0820438	-1	0	0
522	CUST_10467_PI422575199	AGAP011903-RA	AGAP011903	3L	34815587	34816949	AGAP011903-PA [Anopheles gambiae str. PEST]	-0.0253619	0.732429	-0.0529811	0.486378	-0.00955839	0.893451	-0.0371777	0.608525	-1	0	0
523	CUST_10468_PI422575199	AGAP011904-RA	AGAP011904	3L	34819162	34820289	AGAP011904-PA [Anopheles gambiae str. PEST]	0.029467	0.891825	0.14869	0.505306	0.0676403	0.755608	0.186864	0.409203	1	0	0
524	CUST_10469_PI422575199	AGAP011905-RA	AGAP011905	3L	34826608	34827882	glycoprotein endo-alpha- -mannosidase	-0.172734	0.090665	-0.185941	0.0752349	-0.250533	0.0304299	-0.263741	0.0259237	-1	0	0
525	CUST_1047_PI422575199	AGAP005596-RA	AGAP005596	2L	17699011	17699811	trypsin epsilon	-0.0577514	0.438095	-0.057607	0.439151	-0.175235	0.0543663	-0.175091	0.0544916	-1	0	0
526	CUST_10470_PI422575199	AGAP011906-RA	AGAP011906	3L	34828763	34829833	exosome component 6	-0.294038	0.0564539	-0.324512	0.0426227	-0.100779	0.411528	-0.131253	0.298834	-1	0	0
527	CUST_10471_PI422575199	AGAP011907-RA	AGAP011907	3L	34829904	34830161	splicing factor 3b subunit 5	-0.320151	0.386075	-0.667747	0.112546	-0.185321	0.603373	-0.532916	0.180641	-1	0	0
528	CUST_10472_PI422575199	AGAP011908-RA	AGAP011908	3L	34834196	34835437	cub domain serine protease	0.689781	0.0404496	1.0393	0.0108154	0.509943	0.0909593	0.859463	0.0201944	1	0	0
529	CUST_10473_PI422575199	AGAP011909-RA	AGAP011909	3L	34835475	34838128	silk gland derived serine protease	1.10029	0.050446	0.290924	0.504845	0.875834	0.0922456	0.0664717	0.875274	1	0	0
530	CUST_10474_PI422575199	AGAP011910-RA	AGAP011910	3L	34845189	34848143	silk gland derived serine protease	0.109353	0.623466	0.0564924	0.797384	0.204694	0.375886	0.151834	0.501284	1	0	0
531	CUST_10475_PI422575199	AGAP011911-RA	AGAP011911	3L	34863624	34880861	hypothetical conserved protein	0.357323	0.185744	0.541525	0.0728736	0.154	0.52814	0.338201	0.204268	1	0	0
532	CUST_10476_PI422575199	AGAP011912-RA	AGAP011912	3L	34881664	34883035	cub domain serine protease	0.450302	0.145948	0.444836	0.149713	0.536969	0.0979692	0.531502	0.100408	1	0	0
533	CUST_10477_PI422575199	AGAP011913-RA	AGAP011913	3L	34883818	34885182	silk gland derived serine protease	0.397463	0.183121	0.0808212	0.760085	0.597334	0.0727609	0.280693	0.318958	1	0	0
534	CUST_10478_PI422575199	AGAP011914-RA	AGAP011914	3L	34887135	34888478	silk gland derived serine protease	0.301982	0.0317522	0.0743724	0.469922	0.475067	0.00674155	0.247457	0.0550621	1	0	0
535	CUST_10479_PI422575199	AGAP011915-RA	AGAP011915	3L	34950515	34951938	gustatory receptor (agap011915-pa)	-0.0955874	0.146677	-0.131372	0.0689225	-0.127614	0.0718464	-0.163399	0.0357461	-1	0	0
536	CUST_1048_PI422575199	AGAP005597-RA	AGAP005597	2L	17701863	17702692	AGAP005597-PA [Anopheles gambiae str. PEST]	-0.0813365	0.55047	-0.153803	0.285665	-0.0951475	0.487252	-0.167614	0.249374	-1	0	0
537	CUST_10480_PI422575199	AGAP011916-RA	AGAP011916	3L	34990696	35045094	neuroligin 5	-0.131912	0.157182	-0.191153	0.0654463	-0.124327	0.166064	-0.183568	0.0669799	-1	0	0
538	CUST_10481_PI422575199	AGAP011917-RA	AGAP011917	3L	35126950	35127826	serine-type	-0.0562312	0.651681	-0.0699109	0.577467	-0.0975221	0.444703	-0.111202	0.388837	-1	0	0
539	CUST_10482_PI422575199	AGAP011918-RA	AGAP011918	3L	35128263	35129121	serine-type	-0.126872	0.231168	-0.0799622	0.424195	-0.117075	0.258979	-0.0701652	0.474867	-1	0	0
540	CUST_10483_PI422575199	AGAP011919-RA	AGAP011919	3L	35131337	35132253	serine-type	0.0461067	0.595897	-0.0861365	0.34298	-0.0150379	0.855844	-0.147281	0.130664	0	0	0
541	CUST_10484_PI422575199	AGAP011920-RA	AGAP011920	3L	35135457	35136149	serine-type	-0.0244551	0.728661	-0.0179291	0.798486	-0.108738	0.16562	-0.102212	0.186639	-1	0	0
542	CUST_10485_PI422575199	AGAP011921-RA	AGAP011921	3L	35139279	35140112	AGAP011921-PA [Anopheles gambiae str. PEST]	-0.097197	0.232747	-0.0713953	0.360397	-0.137933	0.108669	-0.112131	0.169597	-1	0	0
543	CUST_10486_PI422575199	AGAP011922-RA	AGAP011922	3L	35157408	35159366	lipase maturation factor 2	0.301752	0.283844	0.395261	0.180557	0.553764	0.0850993	0.647274	0.0563255	1	0	0
544	CUST_10487_PI422575199	AGAP011923-RA	AGAP011923	3L	35162795	35163336	AGAP011923-PA [Anopheles gambiae str. PEST]	-2.1397	0.0138066	-1.15701	0.086138	-1.92143	0.0196872	-0.938742	0.139678	-1	0	0
545	CUST_10488_PI422575199	AGAP011924-RA	AGAP011924	3L	35170381	35172010	two pore potassium channel protein sup-9	0.214582	0.45642	0.580235	0.0898963	-0.0827242	0.766216	0.282929	0.337575	0	0	0
546	CUST_10489_PI422575199	AGAP011925-RA	AGAP011925	3L	35177779	35186555	isoform a	-0.00692618	0.973644	-0.222359	0.322224	0.0529022	0.801086	-0.162531	0.454675	0	0	0
547	CUST_1049_PI422575199	AGAP005598-RA	AGAP005598	2L	17703580	17704386	mast cell protease 2	-0.0712642	0.350895	-0.0672769	0.375596	-0.134691	0.108613	-0.130703	0.116415	-1	0	0
548	CUST_10490_PI422575199	AGAP011926-RA	AGAP011926	3L	35196890	35197489	AGAP011926-PA [Anopheles gambiae str. PEST]	-0.147345	0.118967	-0.193551	0.0600922	-0.12332	0.162498	-0.169525	0.0784911	-1	0	0
549	CUST_10491_PI422575199	AGAP011927-RA	AGAP011927	3L	35200388	35203125	t-related protein	0.0211765	0.847765	0.0907853	0.429628	-0.0278614	0.794737	0.0417474	0.698311	0	0	0
550	CUST_10492_PI422575199	AGAP011928-RA	AGAP011928	3L	35219093	35226901	f-box lrr protein	0.34089	0.286496	0.983045	0.0239368	-0.0162402	0.956034	0.625915	0.0865897	0	0	0
551	CUST_10493_PI422575199	AGAP011929-RA	AGAP011929	3L	35230354	35230909	f-box lrr protein	-0.0892254	0.261289	-0.219315	0.0325095	-0.113418	0.170091	-0.243508	0.0230212	-1	0	0
552	CUST_10494_PI422575199	AGAP011930-RA	AGAP011930	3L	35231419	35233761	f-box lrr protein	1.65735	0.0315818	2.41587	0.00912189	0.714862	0.233982	1.47339	0.0447246	1	0	0
553	CUST_10495_PI422575199	AGAP011931-RA	AGAP011931	3L	35234653	35235864	mitochondrial ribosomal protein s31	0.00811199	0.953549	-0.153809	0.30507	0.124935	0.389792	-0.0369865	0.789588	0	0	0
554	CUST_10496_PI422575199	AGAP011932-RA	AGAP011932	3L	35237843	35245670	e3 ubiquitin-protein ligase mib1	0.440697	0.0456576	0.310511	0.113591	0.41562	0.052228	0.285434	0.13365	1	0	0
555	CUST_10497_PI422575199	AGAP011933-RA	AGAP011933	3L	35250550	35254488	low quality protein: phosphorylated ctd-interacting factor 1-like	-0.0694652	0.755272	-0.200819	0.389151	-0.286824	0.234013	-0.418178	0.110742	-1	0	0
556	CUST_10498_PI422575199	AGAP011934-RA	AGAP011934	3L	35258637	35260057	bone morphogenetic protein 5 bmp5 7	-0.159508	0.140704	-0.221486	0.063609	-0.119841	0.233168	-0.181818	0.100304	-1	0	0
557	CUST_10499_PI422575199	AGAP011935-RA	AGAP011935	3L	35264498	35265267	isoform a	0.00676056	0.933405	-0.100762	0.255613	-0.0496548	0.541223	-0.157178	0.102303	0	0	0
558	CUST_105_PI422575199	AGAP004762-RA	AGAP004762	2L	3150315	3152338	nuclear transcription factor tfp1	0.755585	0.22852	-0.136842	0.80968	0.879688	0.173232	-0.0127387	0.982026	0	0	0
559	CUST_1050_PI422575199	AGAP005599-RA	AGAP005599	2L	17710977	17739675	ph-sensitive chloride channel	-0.00988582	0.922096	0.0269399	0.790718	-0.144404	0.197097	-0.107578	0.313694	0	0	0
560	CUST_10500_PI422575199	AGAP011936-RA	AGAP011936	3L	35354466	35367736	chitin deacetylase 1	-0.162515	0.0699667	-0.0017142	0.980571	-0.244633	0.0188251	-0.0838323	0.260957	-1	0	0
561	CUST_10501_PI422575199	AGAP011937-RA	AGAP011937	3L	35390430	35398037	isoform d	-0.314108	0.313175	0.119919	0.682579	-0.288968	0.347901	0.145059	0.622041	0	0	0
562	CUST_10502_PI422575199	AGAP011938-RA	AGAP011938	3L	35400270	35406726	lamin	-1.87274	0.0238091	-0.852339	0.18151	-1.83998	0.0251455	-0.819579	0.195129	-1	0	0
563	CUST_10503_PI422575199	AGAP011939-RA	AGAP011939	3L	35407855	35408974	alpha-amylase	-0.856135	0.325796	-1.92943	0.0652288	-0.0278117	0.972729	-1.10111	0.223282	-1	0	0
564	CUST_10504_PI422575199	AGAP011940-RA	AGAP011940	3L	35411762	35414327	sphingomyelin phosphodiesterase	-0.154376	0.202761	-0.0584374	0.59548	-0.0833165	0.444447	0.0126216	0.904038	0	0	0
565	CUST_10505_PI422575199	AGAP011941-RA	AGAP011941	3L	35426545	35427012	g-protein coupled receptor	-0.130692	0.183271	-0.124563	0.200306	-0.101746	0.266025	-0.0956179	0.291536	-1	0	0
566	CUST_10506_PI422575199	AGAP011942-RA	AGAP011942	3L	35428740	35429807	g-protein coupled receptor	0.000629622	0.993683	-0.0716105	0.392292	-0.0164824	0.831097	-0.0887225	0.28768	0	0	0
567	CUST_10507_PI422575199	AGAP011943-RA	AGAP011943	3L	35436517	35438454	ionotropic receptor 60a	-0.140969	0.167329	0.00284878	0.974472	-0.121605	0.207973	0.0222134	0.797635	0	0	0
568	CUST_10508_PI422575199	AGAP011944-RA	AGAP011944	3L	35470106	35470814	tpa_inf: alsin	0.00760454	0.940823	-0.0124507	0.903322	-0.0342619	0.736813	-0.0543171	0.598383	0	0	0
569	CUST_10509_PI422575199	AGAP011945-RA	AGAP011945	3L	35474000	35474831	tpa_inf: alsin	0.855575	0.0103196	1.15431	0.00353432	0.665495	0.0226753	0.964229	0.00641893	1	0	1
570	CUST_1051_PI422575199	AGAP005599-RB	AGAP005599	2L	17710977	17739675	ph-sensitive chloride channel	0.00263288	0.964543	-0.0280208	0.641153	-0.0693867	0.267577	-0.10004	0.137142	0	0	0
571	CUST_10510_PI422575199	AGAP011946-RA	AGAP011946	3L	35475884	35477008	39s ribosomal protein mitochondrial	-0.608201	0.0916889	0.357157	0.264252	-0.578032	0.102962	0.387326	0.231039	0	0	0
572	CUST_10511_PI422575199	AGAP011947-RA	AGAP011947	3L	35478598	35482503	leucine-rich transmembrane protein	-0.0910311	0.537835	-0.177752	0.259101	-0.100829	0.494052	-0.18755	0.234602	-1	0	0
573	CUST_10512_PI422575199	AGAP011948-RA	AGAP011948	3L	35499481	35502693	threonine dehydrogenase	-0.34673	0.43862	0.439773	0.337017	-0.384318	0.394295	0.402185	0.374797	0	0	0
574	CUST_10513_PI422575199	AGAP011953-RA	AGAP011953	3L	35511025	35513035	isoform c	-0.155935	0.171627	-0.257995	0.05129	-0.0356234	0.714897	-0.137683	0.204124	-1	0	0
575	CUST_10514_PI422575199	AGAP011954-RA	AGAP011954	3L	35514591	35516860	isoform c	-0.187823	0.175191	0.0929818	0.46099	-0.28596	0.0609732	-0.00515535	0.965057	0	0	0
576	CUST_10515_PI422575199	AGAP011955-RA	AGAP011955	3L	35525702	35525909	AGAP011955-PA [Anopheles gambiae str. PEST]	-0.0476081	0.653684	0.155195	0.189749	-0.155149	0.178808	0.0476547	0.643254	0	0	0
577	CUST_10516_PI422575199	AGAP011956-RA	AGAP011956	3L	35545162	35545335	rna binding region containing protein 1	0.380714	0.0717951	0.5406	0.0259615	0.149381	0.388336	0.309267	0.115871	1	0	0
578	CUST_10517_PI422575199	AGAP011957-RA	AGAP011957	3L	35577719	35579037	AGAP011957-PA [Anopheles gambiae str. PEST]	0.32293	0.143986	0.936848	0.00625163	0.0766399	0.686131	0.690558	0.0172794	1	0	0
579	CUST_10518_PI422575199	AGAP011958-RA	AGAP011958	3L	35581860	35587071	regulator of microtubule dynamics protein 1	-0.183757	0.050187	-0.374742	0.00481944	-0.0887265	0.2462	-0.279711	0.0128568	-1	0	0
580	CUST_10519_PI422575199	AGAP011959-RA	AGAP011959	3L	35613172	35618550	king isoform b	0.0111616	0.912631	-0.0165327	0.871024	-0.00939089	0.925696	-0.0370852	0.715016	0	0	0
581	CUST_1052_PI422575199	AGAP005600-RA	AGAP005600	2L	17749470	17750903	sugar transporter	0.186471	0.561755	-0.0915595	0.771842	0.170512	0.593698	-0.107519	0.733572	0	0	0
582	CUST_10520_PI422575199	AGAP011960-RA	AGAP011960	3L	35622767	35624209	trna (5-methylaminomethyl-2-thiouridylate)-methyltransferase	-0.111389	0.2333	-0.175151	0.0920391	0.0488987	0.566867	-0.0148639	0.858953	0	0	0
583	CUST_10521_PI422575199	AGAP011961-RA	AGAP011961	3L	35625069	35626881	cdc45-related protein	-0.137568	0.288054	-0.287053	0.0630103	-0.0602026	0.616725	-0.209688	0.132192	-1	0	0
584	CUST_10522_PI422575199	AGAP011962-RA	AGAP011962	3L	35629623	35641019	transmembrane protein 165-like	0.0243052	0.610997	-0.0999829	0.0860711	-0.0232902	0.614688	-0.147578	0.0259671	0	0	0
585	CUST_10523_PI422575199	AGAP011963-RA	AGAP011963	3L	35653156	35656107	oocyte zinc finger protein 6-like	-0.0167232	0.817743	0.0239718	0.742099	-0.0716386	0.337714	-0.0309435	0.662832	0	0	0
586	CUST_10524_PI422575199	AGAP011964-RA	AGAP011964	3L	35664117	35665946	t-cell immunomodulatory protein	-0.187022	0.461639	-0.151739	0.545358	-0.0751348	0.759839	-0.0398522	0.870601	-1	0	0
587	CUST_10525_PI422575199	AGAP011965-RA	AGAP011965	3L	35666541	35673120	nhr domain-containing protein kiaa1787-like protein	-0.272982	0.25833	0.0711351	0.748799	-0.408418	0.119319	-0.0643008	0.771241	0	0	0
588	CUST_10526_PI422575199	AGAP011966-RA	AGAP011966	3L	35678897	35685602	transcription termination factor 2	-0.350343	0.0306338	-0.299017	0.0490349	-0.255052	0.0696259	-0.203726	0.120769	-1	0	0
589	CUST_10527_PI422575199	AGAP011967-RA	AGAP011967	3L	35682479	35684898	iq and aaa domain-containing protein	-0.222915	0.040857	-0.0543142	0.508384	-0.20509	0.0474758	-0.0364896	0.64138	-1	0	0
590	CUST_10528_PI422575199	AGAP011968-RA	AGAP011968	3L	35687053	35690662	ionotropic receptor 76b	-0.185925	0.17517	-0.179527	0.187244	-0.252464	0.0867075	-0.246066	0.0923996	-1	0	0
591	CUST_10529_PI422575199	AGAP011969-RA	AGAP011969	3L	35694923	35696570	leucine-rich repeat-containing protein 56	-0.119202	0.290287	-0.162666	0.171933	-0.116835	0.292977	-0.160299	0.172293	-1	0	0
592	CUST_1053_PI422575199	AGAP005601-RA	AGAP005601	2L	17792416	17797332	peptidylglycine alpha-amidating monooxygenase cooh-terminal interactor protein-1	-0.150115	0.0768248	-0.220033	0.0254956	-0.188552	0.0391181	-0.25847	0.0143594	-1	0	0
593	CUST_10530_PI422575199	AGAP011970-RA	AGAP011970	3L	35696991	35698079	epoxide hydrolase	0.0951162	0.661554	-0.149322	0.499883	0.0969686	0.653235	-0.147469	0.501943	0	0	0
594	CUST_10531_PI422575199	AGAP011971-RA	AGAP011971	3L	35698399	35700459	apyrase	-0.522898	0.55358	-0.23188	0.788802	-0.0207522	0.980778	0.270266	0.755273	0	0	0
595	CUST_10532_PI422575199	AGAP011972-RA	AGAP011972	3L	35702389	35705096	epoxide hydrolase	-0.28125	0.183976	-0.316371	0.145505	-0.270203	0.196613	-0.305324	0.155225	-1	0	0
596	CUST_10533_PI422575199	AGAP011973-RA	AGAP011973	3L	35713447	35714541	dna-directed rna polymerase 34kd-	-0.491954	0.0150827	-0.746965	0.00344821	-0.286625	0.07534	-0.541637	0.0107203	-1	0	0
597	CUST_10534_PI422575199	AGAP011975-RA	AGAP011975	3L	35718390	35720109	ufsp2_drome ame: full=probable ufm1-specific protease 2 short= 2	0.171461	0.39389	0.0733247	0.704046	0.298164	0.171418	0.200028	0.326783	1	0	0
598	CUST_10535_PI422575199	AGAP011976-RA	AGAP011976	3L	35726987	35745182	AGAP011976-PA [Anopheles gambiae str. PEST]	-0.156961	0.10499	-0.143961	0.127908	-0.205326	0.0477974	-0.192325	0.0574573	-1	0	0
599	CUST_10536_PI422575199	AGAP011977-RA	AGAP011977	3L	35732988	35734058	latent nuclear antigen	-0.0882516	0.26093	-0.154889	0.0833124	-0.0585983	0.420564	-0.125236	0.127794	-1	0	0
600	CUST_10537_PI422575199	AGAP011978-RA	AGAP011978	3L	35792480	35793875	odorant receptor 7a	-0.111673	0.123721	-0.176964	0.0368758	-0.115492	0.106475	-0.180783	0.0313752	-1	0	0
601	CUST_10538_PI422575199	AGAP011979-RA	AGAP011979	3L	35814701	35816121	odorant receptor 7a	-0.111774	0.331001	-0.161062	0.18642	-0.0961134	0.389426	-0.145401	0.218313	-1	0	0
602	CUST_10539_PI422575199	AGAP011980-RA	AGAP011980	3L	35827822	35829735	AGAP011980-PA [Anopheles gambiae str. PEST]	-1.03979	0.00413473	-0.128315	0.507049	-1.16027	0.00245226	-0.248791	0.218936	-1	0	0
603	CUST_1054_PI422575199	AGAP005602-RA	AGAP005602	2L	17801168	17802186	hypothetical conserved protein	-0.0512776	0.702294	-0.136028	0.337104	-0.194181	0.193231	-0.278931	0.0882018	-1	0	0
604	CUST_10540_PI422575199	AGAP011981-RA	AGAP011981	3L	35831748	35834412	AGAP011981-PA [Anopheles gambiae str. PEST]	-0.946284	0.121863	-1.02827	0.100499	-1.13772	0.0779829	-1.21971	0.064938	-1	0	0
605	CUST_10541_PI422575199	AGAP011982-RA	AGAP011982	3L	35849053	35850604	protein translocase subunit seca	0.0213991	0.797479	-0.200386	0.0621062	-0.0536843	0.517719	-0.275469	0.0220481	0	0	0
606	CUST_10542_PI422575199	AGAP011983-RA	AGAP011983	3L	35857409	35858338	sugar kinase	-0.196237	0.139337	-0.718709	0.00251859	-0.105461	0.368955	-0.627933	0.00382801	-1	0	0
607	CUST_10543_PI422575199	AGAP011984-RA	AGAP011984	3L	35870323	35872329	n-acetyl galactosaminyl transferase 6	0.19103	0.312327	0.380269	0.0829828	0.473196	0.0453412	0.662435	0.0158426	1	0	0
608	CUST_10544_PI422575199	AGAP011985-RA	AGAP011985	3L	35889657	35891030	twist-related protein 2	-0.0243425	0.837543	0.171502	0.198106	-0.127059	0.303848	0.0687859	0.558103	0	0	0
609	CUST_10545_PI422575199	AGAP011987-RA	AGAP011987	3L	35898416	35899236	fas apoptotic inhibitory	-0.0849115	0.190326	-0.134162	0.0675651	-0.0730621	0.23432	-0.122312	0.0791706	-1	0	0
610	CUST_10546_PI422575199	AGAP011988-RA	AGAP011988	3L	35903039	35909777	protein kinase c zeta and iota isoform	-0.523793	0.0406374	-0.588941	0.0284766	-0.398965	0.0848984	-0.464113	0.0569272	-1	0	0
611	CUST_10547_PI422575199	AGAP011989-RA	AGAP011989	3L	35923244	35924671	odorant receptor 7a	-0.131623	0.0895568	-0.232348	0.016996	-0.152662	0.0572373	-0.253387	0.0117704	-1	0	0
612	CUST_10548_PI422575199	AGAP011990-RA	AGAP011990	3L	35934433	35935859	odorant receptor 7a	-0.1246	0.188249	-0.18095	0.0828359	-0.131273	0.161711	-0.187623	0.0704815	-1	0	0
613	CUST_10549_PI422575199	AGAP011991-RA	AGAP011991	3L	35936167	35937569	odorant receptor 7a	-0.1014	0.432157	0.110831	0.394242	-0.173344	0.198476	0.038887	0.74719	0	0	0
614	CUST_1055_PI422575199	AGAP005603-RA	AGAP005603	2L	17802271	17803028	hypothetical conserved protein	-0.535886	0.213643	-1.10378	0.0382922	-0.12799	0.741684	-0.695879	0.127126	-1	0	0
615	CUST_10550_PI422575199	AGAP011992-RA	AGAP011992	3L	35942172	35943468	lysosomal acid lipase	-0.00452814	0.991178	0.0349736	0.931976	0.122153	0.766709	0.161655	0.6959	0	0	0
616	CUST_10551_PI422575199	AGAP011993-RA	AGAP011993	3L	35994940	35996643	protein kinase iota	-0.0923086	0.644119	0.273574	0.213424	-0.263095	0.226755	0.102787	0.606914	0	0	0
617	CUST_10552_PI422575199	AGAP011994-RA	AGAP011994	3L	36002861	36003835	phosphopantothenoylcysteine decarboxylase	0.258196	0.344439	0.369446	0.200132	0.0799851	0.753936	0.191235	0.46712	1	0	0
618	CUST_10553_PI422575199	AGAP011995-RA	AGAP011995	3L	36006307	36007813	AGAP011995-PA [Anopheles gambiae str. PEST]	0.0480027	0.732913	0.117071	0.42253	-0.0197832	0.886781	0.0492851	0.724718	0	0	0
619	CUST_10554_PI422575199	AGAP011996-RA	AGAP011996	3L	36027081	36028886	rer1 protein	0.0119411	0.914558	-0.149889	0.224909	0.0716477	0.527952	-0.0901822	0.433923	0	0	0
620	CUST_10555_PI422575199	AGAP011997-RA	AGAP011997	3L	36031228	36032205	nucleotide binding protein 2 (nbp 2)	-0.199381	0.513138	0.281917	0.368149	-0.106806	0.719619	0.374493	0.248051	0	0	0
621	CUST_10556_PI422575199	AGAP012000-RA	AGAP012000	3L	36049525	36050591	fibrinogen and fibronectin	0.201726	0.440629	0.485868	0.10847	0.278929	0.301061	0.563071	0.0747375	1	0	0
622	CUST_10557_PI422575199	AGAP012001-RA	AGAP012001	3L	36060476	36065586	homeobox protein nkx- -like	-0.0678272	0.389332	-0.217877	0.0362634	-0.0795177	0.307841	-0.229568	0.0280259	-1	0	0
623	CUST_10558_PI422575199	AGAP012002-RA	AGAP012002	3L	36080075	36082173	AGAP012002-PA [Anopheles gambiae str. PEST]	-0.0472832	0.493427	-0.115987	0.138511	-0.0722547	0.300669	-0.140959	0.0814071	-1	0	0
624	CUST_10559_PI422575199	AGAP012003-RA	AGAP012003	3L	36083603	36085154	pseudouridylate synthase 10	-0.115974	0.27682	-0.494155	0.00584551	-0.0974985	0.347341	-0.475679	0.00655864	-1	0	0
625	CUST_1056_PI422575199	AGAP005604-RA	AGAP005604	2L	17803558	17804284	trf-proximal protein	-0.0182202	0.909544	-0.453842	0.0394209	0.0406248	0.799705	-0.394997	0.0578068	0	0	0
626	CUST_10560_PI422575199	AGAP012004-RA	AGAP012004	3L	36085656	36087825	class a rhodopsin-like g-protein coupled receptor	-0.0813017	0.367781	-0.33324	0.014172	-0.0518638	0.543677	-0.303802	0.0178	-1	0	0
627	CUST_10561_PI422575199	AGAP012005-RA	AGAP012005	3L	36088278	36090773	atp-dependent transporter	-0.207504	0.265037	-0.55062	0.0263878	0.0187578	0.911339	-0.324358	0.109675	0	0	0
628	CUST_10562_PI422575199	AGAP012006-RA	AGAP012006	3L	36154338	36171655	protein phosphatase 1 regulatory inhibitor subunit 16a	0.0548252	0.656733	-0.0649511	0.600488	-0.0723288	0.559902	-0.192105	0.166935	0	0	0
629	CUST_10563_PI422575199	AGAP012007-RA	AGAP012007	3L	36194291	36213777	zinc finger protein 45-like	-0.0546814	0.745241	0.0685779	0.684872	-0.126518	0.463972	-0.00325914	0.984375	0	0	0
630	CUST_10564_PI422575199	AGAP012008-RA	AGAP012008	3L	36200179	36201093	pdz domain-containing	0.0284995	0.826699	0.535148	0.0118002	-0.14848	0.281219	0.358168	0.0398525	0	0	0
631	CUST_10565_PI422575199	AGAP012009-RA	AGAP012009	3L	36227929	36234488	chromodomain helicase-dna-binding protein 3	-0.216591	0.0232395	-0.0558456	0.408628	-0.180734	0.0369137	-0.0199882	0.750481	-1	0	0
632	CUST_10566_PI422575199	AGAP012010-RA	AGAP012010	3L	36236659	36250224	6-phosphofructo-2-kinase fructose- -bisphosphatase short form	-0.351186	0.352112	-0.0997896	0.779863	-0.167495	0.641895	0.0839007	0.813768	0	0	0
633	CUST_10567_PI422575199	AGAP012011-RA	AGAP012011	3L	36257422	36262439	secreted salivary gland protein	0.102433	0.468335	-0.255777	0.116311	0.137488	0.337953	-0.220722	0.155762	0	0	0
634	CUST_10568_PI422575199	AGAP012012-RA	AGAP012012	3L	36293121	36295251	sorting nexin-8	0.322367	0.599354	-1.90827	0.027983	0.830836	0.215503	-1.3998	0.0684529	0	0	0
635	CUST_10569_PI422575199	AGAP012013-RA	AGAP012013	3L	36301574	36305225	isoform a	-0.228672	0.527695	-0.704922	0.100268	-0.160907	0.652159	-0.637156	0.126415	-1	0	0
636	CUST_1057_PI422575199	AGAP005605-RA	AGAP005605	2L	17804323	17805414	uncharacterized protein c15orf41 (protein hh114)	0.631765	0.171674	0.168447	0.680425	0.595619	0.191795	0.132301	0.745072	1	0	0
637	CUST_10570_PI422575199	AGAP012014-RA	AGAP012014	3L	36307088	36311000	adp-ribosylation factor 1	-0.405341	0.194663	-0.182879	0.521333	-0.269432	0.355609	-0.046969	0.864494	-1	0	0
638	CUST_10571_PI422575199	AGAP012015-RA	AGAP012015	3L	36315853	36320313	AGAP012015-PA [Anopheles gambiae str. PEST]	0.0104905	0.901432	0.0390283	0.649332	-0.0627914	0.467844	-0.0342537	0.684579	0	0	0
639	CUST_10572_PI422575199	AGAP012016-RA	AGAP012016	3L	36362110	36398346	pdz domain protein	0.00882331	0.920584	0.0807444	0.386409	-0.0502719	0.573479	0.0216492	0.805074	0	0	0
640	CUST_10573_PI422575199	AGAP012017-RA	AGAP012017	3L	36398991	36399964	AGAP012017-PA [Anopheles gambiae str. PEST]	-0.302817	0.132436	-1.02097	0.003138	-0.141271	0.42603	-0.859428	0.00574758	-1	0	0
641	CUST_10574_PI422575199	AGAP012018-RA	AGAP012018	3L	36401865	36404210	myelin proteolipid	-0.0935062	0.163648	-0.281764	0.00682084	-0.0469988	0.428852	-0.235256	0.0116747	-1	0	0
642	CUST_10575_PI422575199	AGAP012019-RA	AGAP012019	3L	36441709	36444396	tmc7 protein	-0.0542867	0.511356	-0.0627306	0.452205	-0.106032	0.220208	-0.114475	0.1921	-1	0	0
643	CUST_10576_PI422575199	AGAP012020-RA	AGAP012020	3L	36459431	36462226	serine collagenase 1	-0.095642	0.220032	-0.102856	0.193323	-0.143366	0.0878758	-0.15058	0.0776009	-1	0	0
644	CUST_10577_PI422575199	AGAP012021-RA	AGAP012021	3L	36487326	36503204	serine collagenase 1	-0.00913059	0.907252	-0.122558	0.171195	-0.139836	0.121352	-0.253263	0.0237453	-1	0	0
645	CUST_10578_PI422575199	AGAP012022-RA	AGAP012022	3L	36497800	36509663	serine collagenase 1	-0.172339	0.585833	0.427544	0.215997	-0.285476	0.369121	0.314408	0.327824	0	0	0
646	CUST_10579_PI422575199	AGAP012023-RA	AGAP012023	3L	36514294	36530220	isoform b	-0.000841321	0.995189	-0.126176	0.390515	0.0223237	0.872504	-0.103011	0.474141	0	0	0
647	CUST_1058_PI422575199	AGAP005606-RA	AGAP005606	2L	17805981	17826082	AGAP005606-PA [Anopheles gambiae str. PEST]	-0.159085	0.0483906	-0.176854	0.0354509	-0.202769	0.0209148	-0.220539	0.0158707	-1	0	1
648	CUST_10580_PI422575199	AGAP012024-RA	AGAP012024	3L	36531215	36534527	AGAP012024-PA [Anopheles gambiae str. PEST]	-0.0520995	0.455338	-0.0355781	0.602931	-0.105568	0.159163	-0.0890463	0.218824	-1	0	0
649	CUST_10581_PI422575199	AGAP012025-RA	AGAP012025	3L	36608623	36609466	g protein-coupled receptor kinase 1	0.0344311	0.660892	-0.0405934	0.606839	-0.110608	0.196161	-0.185632	0.0600021	0	0	0
650	CUST_10582_PI422575199	AGAP012026-RA	AGAP012026	3L	36633696	36647247	camp-dependent protein kinase catalytic	-0.0431507	0.743095	0.0356618	0.785999	-0.155921	0.268821	-0.0771083	0.56027	0	0	0
651	CUST_10583_PI422575199	AGAP012027-RA	AGAP012027	3L	36643494	36679474	anopheles gambiae pest agap012722-pa	-0.0941079	0.499696	-0.248963	0.121415	0.0370274	0.784267	-0.117828	0.404278	0	0	0
652	CUST_10584_PI422575199	AGAP012028-RA	AGAP012028	3L	36687189	36688207	copper transport protein atox1	-1.02912	0.0450153	-0.774968	0.0959482	-0.997331	0.0491923	-0.743177	0.105928	-1	0	0
653	CUST_10585_PI422575199	AGAP012029-RA	AGAP012029	3L	36688665	36689865	wd-repeat protein	-0.298943	0.091637	-0.762442	0.00487682	-0.0623678	0.658928	-0.525867	0.0159539	-1	0	0
654	CUST_10586_PI422575199	AGAP012030-RB	AGAP012030	3L	36690523	36700661	39s ribosomal protein mitochondrial	-0.262784	0.439175	0.348601	0.318496	-0.313068	0.363726	0.298317	0.384444	0	0	0
655	CUST_10587_PI422575199	AGAP012030-RA	AGAP012030	3L	36690523	36700661	39s ribosomal protein mitochondrial	-0.136759	0.545765	0.336851	0.179749	-0.106275	0.633344	0.367334	0.149333	0	0	0
656	CUST_10588_PI422575199	AGAP012030-RC	AGAP012030	3L	36690523	36700661	39s ribosomal protein mitochondrial	0.107816	0.730646	0.144839	0.645868	-0.181209	0.567418	-0.144186	0.646417	0	0	0
657	CUST_10589_PI422575199	AGAP012031-RA	AGAP012031	3L	36721357	36723606	AGAP012031-PA [Anopheles gambiae str. PEST]	-0.104642	0.242515	-0.103814	0.245644	-0.151923	0.109265	-0.151095	0.110664	-1	0	0
658	CUST_1059_PI422575199	AGAP005607-RA	AGAP005607	2L	17827545	17828596	short spindle 2	-0.368324	0.0419794	-0.859442	0.00233499	-0.224819	0.144118	-0.715938	0.00447251	-1	0	0
659	CUST_10590_PI422575199	AGAP012032-RA	AGAP012032	3L	36749825	36750886	basement membrane proteoglycan	-0.418825	0.0265234	-0.199573	0.17746	-0.298363	0.0681588	-0.0791112	0.546618	-1	0	0
660	CUST_10591_PI422575199	AGAP012033-RA	AGAP012033	3L	36767810	36768421	sox box protein 15	-0.107573	0.321931	-0.0600367	0.562754	-0.246822	0.055537	-0.199286	0.0969406	-1	0	0
661	CUST_10592_PI422575199	AGAP012034-RA	AGAP012034	3L	36794251	36795054	serine protease 14	0.832682	0.181588	0.31958	0.568907	1.03078	0.115879	0.517675	0.371615	1	0	0
662	CUST_10593_PI422575199	AGAP012035-RA	AGAP012035	3L	36795101	36795848	AGAP012035-PA [Anopheles gambiae str. PEST]	-0.0293193	0.910729	-0.0971621	0.712578	-0.0152097	0.953315	-0.0830525	0.75084	-1	0	0
663	CUST_10594_PI422575199	AGAP012036-RA	AGAP012036	3L	36795960	36799743	serine protease	0.69331	0.32805	1.09883	0.15248	1.15027	0.138367	1.55579	0.0668364	1	0	0
664	CUST_10595_PI422575199	AGAP012037-RA	AGAP012037	3L	36799979	36801498	serine protease 14	1.354	0.0768221	-0.393128	0.529208	1.13283	0.118199	-0.614295	0.342461	0	0	0
665	CUST_10596_PI422575199	AGAP012038-RA	AGAP012038	3L	36811310	36815716	glutamate--cysteine ligase regulatory subunit	0.0457322	0.679926	0.622263	0.00378227	0.0486387	0.65912	0.625169	0.00362337	1	0	0
666	CUST_10597_PI422575199	AGAP012039-RA	AGAP012039	3L	36815744	36816255	AGAP012039-PA [Anopheles gambiae str. PEST]	-0.00481876	0.945345	-0.0454601	0.529131	0.00351827	0.959391	-0.0371231	0.598141	0	0	0
667	CUST_10598_PI422575199	AGAP012040-RA	AGAP012040	3L	36831032	36833145	AGAP012040-PA [Anopheles gambiae str. PEST]	-0.176776	0.306975	-0.465248	0.0369629	-0.0910878	0.578166	-0.379559	0.0654514	-1	0	0
668	CUST_10599_PI422575199	AGAP012041-RA	AGAP012041	3L	36833619	36834236	rna polymerase ii transcriptional coactivator kiwi	-0.782319	0.07598	-0.778298	0.0769988	-0.713049	0.0955265	-0.709028	0.096846	-1	0	0
669	CUST_106_PI422575199	AGAP004763-RA	AGAP004763	2L	3152721	3153806	AGAP004763-PA [Anopheles gambiae str. PEST]	0.10488	0.62549	-0.105934	0.622132	0.266383	0.250327	0.0555689	0.793205	0	0	0
670	CUST_1060_PI422575199	AGAP005608-RA	AGAP005608	2L	17831098	17833666	ef-hand protein nucb1	-0.0231151	0.864027	-0.0730642	0.594837	0.00143573	0.991461	-0.0485134	0.72001	0	0	0
671	CUST_10600_PI422575199	AGAP012042-RA	AGAP012042	3L	36834185	36835199	isoform b	-0.394771	0.166551	-0.251928	0.341844	-0.410878	0.153077	-0.268035	0.314721	-1	0	0
672	CUST_10601_PI422575199	AGAP012043-RA	AGAP012043	3L	36836416	36837429	tpa_inf: hdc07468	-0.173108	0.200013	-0.185404	0.175924	-0.162509	0.219855	-0.174805	0.193079	-1	0	0
673	CUST_10602_PI422575199	AGAP012044-RA	AGAP012044	3L	36837649	36838973	tetratricopeptide repeat protein 4	-1.98509	0.00472557	-0.399165	0.316717	-1.47623	0.0133363	0.109692	0.76883	0	0	0
674	CUST_10603_PI422575199	AGAP012045-RA	AGAP012045	3L	36848679	36851829	dead box atp-dependent rna helicase	0.089096	0.718435	-0.258135	0.3249	0.0564451	0.817534	-0.290785	0.273215	0	0	0
675	CUST_10604_PI422575199	AGAP012046-RA	AGAP012046	3L	36853545	36856186	zinc transporter 9	0.0152937	0.862845	-0.0553698	0.541421	-0.0322888	0.708897	-0.102952	0.270159	0	0	0
676	CUST_10605_PI422575199	AGAP012047-RA	AGAP012047	3L	36856282	36865914	arylsulfatase b	-0.0923716	0.145921	-0.0494341	0.389504	-0.201535	0.0153671	-0.158597	0.033094	-1	0	0
677	CUST_10606_PI422575199	AGAP012048-RA	AGAP012048	3L	36859940	36869012	citrate synthase	0.731305	0.232316	1.00924	0.124233	0.385477	0.499402	0.663414	0.270806	1	0	0
678	CUST_10607_PI422575199	AGAP012049-RA	AGAP012049	3L	36871941	36872787	cell differentiation protein rcd1 homolog	-0.218374	0.326907	-0.463662	0.0768443	-0.215307	0.331489	-0.460595	0.0774934	-1	0	0
679	CUST_10608_PI422575199	AGAP012050-RA	AGAP012050	3L	36873563	36874976	cell differentiation protein rcd1 homolog	0.193741	0.224932	-0.223695	0.173172	0.39926	0.0403184	-0.0181765	0.898285	0	0	0
680	CUST_10609_PI422575199	AGAP012051-RA	AGAP012051	3L	36877254	36877841	AGAP012051-PA [Anopheles gambiae str. PEST]	0.00673135	0.886722	-0.0595827	0.25032	-0.0547456	0.271569	-0.12106	0.0479358	0	0	0
681	CUST_1061_PI422575199	AGAP005609-RA	AGAP005609	2L	17833846	17837159	isoform a	-0.135673	0.0493174	-0.19041	0.0173138	-0.154989	0.0302065	-0.209726	0.0112263	-1	0	1
682	CUST_10610_PI422575199	AGAP012052-RA	AGAP012052	3L	36932272	36936547	AGAP012052-PA [Anopheles gambiae str. PEST]	-0.0970817	0.443291	-0.0798508	0.523063	-0.149846	0.25791	-0.132615	0.308232	-1	0	0
683	CUST_10611_PI422575199	AGAP012053-RA	AGAP012053	3L	36938555	36942417	trehalase	-1.03131	0.0105198	0.118378	0.63001	-0.639597	0.047722	0.510092	0.0875721	0	0	0
684	CUST_10612_PI422575199	AGAP012054-RA	AGAP012054	3L	36975510	36983150	heterogeneous nuclear ribonucleoprotein l (hnrnp l)	-0.149185	0.0587562	-0.207427	0.0218906	-0.103766	0.137471	-0.162008	0.0444093	-1	0	0
685	CUST_10613_PI422575199	AGAP012055-RA	AGAP012055	3L	37141422	37149217	AGAP012055-PA [Anopheles gambiae str. PEST]	-0.717647	0.148297	-0.206143	0.6346	-0.970826	0.0722781	-0.459322	0.314998	-1	0	0
686	CUST_10614_PI422575199	AGAP012056-RA	AGAP012056	3L	37151982	37162785	actin depolymerizing factor	-0.804715	0.05357	-0.862009	0.0440158	-0.526162	0.15005	-0.583456	0.119963	-1	0	0
687	CUST_10615_PI422575199	AGAP012057-RA	AGAP012057	3L	37173628	37176799	rna polymerase-associated protein rtf1	-0.185901	0.289159	-0.421395	0.0504573	-0.189213	0.279813	-0.424707	0.0486531	-1	0	0
688	CUST_10616_PI422575199	AGAP012058-RA	AGAP012058	3L	37180101	37181462	pppde peptidase domain-containing protein 1	0.114437	0.265594	-0.130678	0.21382	0.0901585	0.362382	-0.154956	0.152244	0	0	0
689	CUST_10617_PI422575199	AGAP012059-RA	AGAP012059	3L	37185259	37187352	af134113_1wrapper protein	-0.0525762	0.826389	0.0179959	0.93998	-0.0634344	0.791202	0.0071377	0.976121	0	0	0
690	CUST_10618_PI422575199	AGAP012060-RA	AGAP012060	3L	37194156	37194929	---NA---	-0.0967481	0.816342	-0.193356	0.646137	-0.280379	0.510111	-0.376987	0.386487	-1	0	0
691	CUST_10619_PI422575199	AGAP012061-RA	AGAP012061	3L	37195173	37196209	ell-associated factor 1	-0.0871412	0.189782	-0.312707	0.00479857	-0.103807	0.124347	-0.329374	0.0035329	-1	0	0
692	CUST_1062_PI422575199	AGAP005609-RB	AGAP005609	2L	17833846	17837159	isoform a	-0.0302152	0.717709	-0.150486	0.12539	0.0108077	0.894017	-0.109463	0.224023	0	0	0
693	CUST_10620_PI422575199	AGAP012062-RA	AGAP012062	3L	37196696	37197961	AGAP012062-PA [Anopheles gambiae str. PEST]	0.0541513	0.535769	0.0338408	0.694164	0.0302314	0.719673	0.0099208	0.9055	1	0	0
694	CUST_10621_PI422575199	AGAP012063-RA	AGAP012063	3L	37202692	37205695	serine threonine kinase	0.326838	0.478829	0.422856	0.369848	0.0778287	0.861484	0.173847	0.699092	1	0	0
695	CUST_10622_PI422575199	AGAP012064-RA	AGAP012064	3L	37214654	37240902	map microtubule affinity-regulating kinase	-0.303091	0.423408	0.196474	0.59461	-0.42652	0.277437	0.0730453	0.840197	0	0	0
696	CUST_10623_PI422575199	AGAP012065-RA	AGAP012065	3L	37329912	37331460	cade_drome ame: full=de-cadherin ame: full=protein shotgun flags: precursor	-0.165082	0.218651	-0.210435	0.13668	-0.0695645	0.566876	-0.114918	0.361364	-1	0	0
697	CUST_10624_PI422575199	AGAP012066-RA	AGAP012066	3L	37332965	37336389	calpain b	0.17793	0.482164	0.00450034	0.98532	0.381072	0.172052	0.207642	0.416619	1	0	0
698	CUST_10625_PI422575199	AGAP012067-RA	AGAP012067	3L	37336670	37338200	calpain b	-0.127761	0.1248	-0.144962	0.0928766	-0.1819	0.0465299	-0.1991	0.0356514	-1	0	0
699	CUST_10626_PI422575199	AGAP012068-RA	AGAP012068	3L	37346839	37361850	canb_drome ame: full=calpain-b ame: full=calcium-activated neutral proteinase b short=canp b contains: ame: full=calpain-b catalytic subunit 1 contains: ame: full=calpain-b catalytic subunit 2	-1.60319	0.0106385	0.665392	0.133743	-1.84869	0.00640452	0.419889	0.300976	0	0	0
700	CUST_10627_PI422575199	AGAP012069-RA	AGAP012069	3L	37363403	37365080	calpain b	-0.192694	0.104919	-0.0627774	0.533451	-0.0878315	0.390326	0.0420854	0.668639	0	0	0
701	CUST_10628_PI422575199	AGAP012070-RA	AGAP012070	3L	37371800	37377214	leukocyte receptor tyrosine protein kinase	-0.016964	0.952995	0.384856	0.227821	-0.521277	0.125437	-0.119457	0.680747	0	0	0
702	CUST_10629_PI422575199	AGAP012071-RA	AGAP012071	3L	37390032	37391420	lactoylglutathione lyase	-0.483437	0.224109	0.395552	0.304922	-0.32309	0.390693	0.555899	0.173359	0	0	0
703	CUST_1063_PI422575199	AGAP005610-RA	AGAP005610	2L	17839133	17841156	AGAP005610-PA [Anopheles gambiae str. PEST]	0.0793585	0.738614	0.152651	0.529193	0.015401	0.947876	0.0886939	0.709162	1	0	0
704	CUST_10630_PI422575199	AGAP012072-RA	AGAP012072	3L	37400020	37401366	lactoylglutathione lyase	0.667116	0.106499	0.634968	0.119346	0.708111	0.0916828	0.675964	0.10259	1	0	0
705	CUST_10631_PI422575199	AGAP012073-RA	AGAP012073	3L	37403094	37404024	AGAP012073-PA [Anopheles gambiae str. PEST]	0.039797	0.65176	-0.166007	0.112045	0.120284	0.210529	-0.0855193	0.349234	0	0	0
706	CUST_10632_PI422575199	AGAP012074-RA	AGAP012074	3L	37404163	37405228	transcription factor adf-1	-0.0474523	0.362729	-0.268212	0.00439106	0.0468887	0.3542	-0.173872	0.0178049	0	0	0
707	CUST_10633_PI422575199	AGAP012075-RA	AGAP012075	3L	37408493	37422219	AGAP012075-PA [Anopheles gambiae str. PEST]	0.181442	0.613947	0.284038	0.440694	-0.173974	0.626754	-0.0713777	0.839721	0	0	0
708	CUST_10634_PI422575199	AGAP012076-RA	AGAP012076	3L	37445875	37446276	bone morphogenetic protein 6	-0.178607	0.706085	-0.0542072	0.908063	-0.295809	0.537019	-0.171409	0.715871	-1	0	0
709	CUST_10635_PI422575199	AGAP012077-RA	AGAP012077	3L	37448340	37449680	actin 3	-0.0604599	0.365114	-0.179514	0.0387601	-0.0746616	0.263087	-0.193716	0.0278883	-1	0	0
710	CUST_10636_PI422575199	AGAP012078-RA	AGAP012078	3L	37451542	37454908	atp synthase beta subunit	0.208157	0.297618	-0.127928	0.502967	0.303831	0.154621	-0.0322543	0.861489	0	0	0
711	CUST_10637_PI422575199	AGAP012079-RA	AGAP012079	3L	37456703	37459665	nuclear lamin l1	-0.143923	0.174685	-0.0143041	0.877835	-0.13006	0.199017	-0.000440794	0.996092	-1	0	0
712	CUST_10638_PI422575199	AGAP012080-RA	AGAP012080	3L	37465243	37466154	trafficking protein particle complex subunit 5	0.0992635	0.37616	-0.0392834	0.713907	0.0498549	0.639639	-0.088692	0.419144	0	0	0
713	CUST_10639_PI422575199	AGAP012081-RA	AGAP012081	3L	37467033	37468073	atp synthase beta subunit	0.794307	0.0288645	1.89529	0.00134487	0.574611	0.0722903	1.6756	0.00210689	1	0	0
714	CUST_1064_PI422575199	AGAP005611-RA	AGAP005611	2L	17843368	17844428	AGAP005611-PA [Anopheles gambiae str. PEST]	1.39297	0.0105917	0.144828	0.662308	1.51299	0.00785079	0.26485	0.436474	1	0	0
715	CUST_10640_PI422575199	AGAP012082-RA	AGAP012082	3L	37468782	37469936	mitochondrial peptide chain release factor	-0.0475689	0.626682	-0.253009	0.0489184	-0.113917	0.263316	-0.319357	0.0218548	-1	0	0
716	CUST_10641_PI422575199	AGAP012083-RA	AGAP012083	3L	37475475	37476351	trafficking protein particle complex subunit 5	0.0310159	0.826823	-0.208979	0.190736	0.0626014	0.660632	-0.177394	0.250897	0	0	0
717	CUST_10642_PI422575199	AGAP012084-RA	AGAP012084	3L	37476738	37477727	rpa43_n protein	-0.60186	0.0368696	-0.77483	0.0165747	-0.449758	0.0785147	-0.622729	0.0312636	-1	0	0
718	CUST_10643_PI422575199	AGAP012085-RA	AGAP012085	3L	37482901	37487555	sprouty-related protein with evh-1 domain	-0.299678	0.0132395	-0.418522	0.00406645	-0.217897	0.0334124	-0.336741	0.00792747	-1	0	1
719	CUST_10644_PI422575199	AGAP012086-RA	AGAP012086	3L	37498332	37500405	AGAP012086-PA [Anopheles gambiae str. PEST]	0.0693132	0.427858	-0.18394	0.0794536	0.0626014	0.464063	-0.190651	0.0694857	0	0	0
720	CUST_10645_PI422575199	AGAP012087-RA	AGAP012087	3L	37502480	37505830	bicoid-interacting protein 3	-0.201854	0.039563	-0.158433	0.0774709	-0.244358	0.0208661	-0.200937	0.0383586	-1	0	0
721	CUST_10646_PI422575199	AGAP012088-RA	AGAP012088	3L	37510387	37514232	stromal membrane-associated protein 1	0.12587	0.128237	0.253715	0.0181952	0.0665808	0.355575	0.194426	0.0381192	1	0	0
722	CUST_10647_PI422575199	AGAP012089-RA	AGAP012089	3L	37515950	37517440	nuclear inhibitor of protein phosphatase 1	-0.43702	0.019197	-0.590565	0.00685055	-0.254302	0.0885602	-0.407847	0.0228903	-1	0	0
723	CUST_10648_PI422575199	AGAP012090-RA	AGAP012090	3L	37563557	37578274	myotonin-protein kinase	-0.13228	0.12938	-0.315266	0.0104813	-0.0825119	0.294569	-0.265497	0.0178751	-1	0	0
724	CUST_10649_PI422575199	AGAP012091-RA	AGAP012091	3L	37584610	37585115	AGAP012091-PA [Anopheles gambiae str. PEST]	-0.141594	0.391323	-0.362954	0.0695895	0.0533964	0.72984	-0.167964	0.30867	0	0	0
725	CUST_1065_PI422575199	AGAP005612-RA	AGAP005612	2L	17845652	17848220	AGAP005612-PA [Anopheles gambiae str. PEST]	-0.0357335	0.964351	0.645779	0.438577	0.327831	0.685106	1.00934	0.250284	0	0	0
726	CUST_10650_PI422575199	AGAP012092-RA	AGAP012092	3L	37591562	37592343	AGAP012092-PA [Anopheles gambiae str. PEST]	0.612923	0.216454	0.146712	0.74331	0.878402	0.103397	0.412192	0.379753	1	0	0
727	CUST_10651_PI422575199	AGAP012093-RA	AGAP012093	3L	37597025	37597477	AGAP012093-PA [Anopheles gambiae str. PEST]	0.0995619	0.612832	0.0782991	0.688696	0.0662697	0.732134	0.0450069	0.815391	1	0	0
728	CUST_10652_PI422575199	AGAP012094-RB	AGAP012094	3L	37603061	37621396	AGAP012094-PB [Anopheles gambiae str. PEST]	0.00913224	0.927404	0.0856512	0.414477	-0.0110464	0.911641	0.0654725	0.522329	0	0	0
729	CUST_10653_PI422575199	AGAP012094-RA	AGAP012094	3L	37603061	37621396	AGAP012094-PA [Anopheles gambiae str. PEST]	0.155635	0.107317	-0.0312585	0.699025	-0.0523381	0.512407	-0.239231	0.0304343	0	0	0
730	CUST_10654_PI422575199	AGAP012095-RA	AGAP012095	3L	37621857	37623747	guanine nucleotide-binding protein g subunit alpha	-0.548327	0.020875	-0.323239	0.0947577	-0.742177	0.00719424	-0.517089	0.0243728	-1	0	0
731	CUST_10655_PI422575199	AGAP012096-RA	AGAP012096	3L	37631554	37633381	phenylalanyl-trna mitochondrial	0.221431	0.259773	0.385357	0.0844936	0.178611	0.348187	0.342537	0.111414	1	0	0
732	CUST_10656_PI422575199	AGAP012097-RA	AGAP012097	3L	37635911	37637229	mitochondrial 2-oxoglutarate malate carrier protein	-0.0899261	0.403011	-0.104055	0.340449	-0.155286	0.178974	-0.169415	0.15047	-1	0	0
733	CUST_10657_PI422575199	AGAP012098-RA	AGAP012098	3L	37639133	37639890	inositol polyphosphate multikinase	-0.125502	0.11396	-0.148898	0.0749769	-0.0616929	0.364032	-0.0850892	0.23099	-1	0	0
734	CUST_10658_PI422575199	AGAP012099-RA	AGAP012099	3L	37640554	37641237	inositol polyphosphate multikinase	0.25715	0.263664	-0.153333	0.481735	0.244545	0.282837	-0.165938	0.447569	0	0	0
735	CUST_10659_PI422575199	AGAP012100-RA	AGAP012100	3L	37645770	37647104	ribosomal protein s26	-0.610335	0.328368	-0.590688	0.342321	-0.767806	0.234003	-0.748159	0.244126	-1	0	0
736	CUST_1066_PI422575199	AGAP005613-RA	AGAP005613	2L	17851787	17853008	AGAP005613-PA [Anopheles gambiae str. PEST]	-0.0772783	0.368981	-0.170661	0.089229	-0.0977281	0.265123	-0.191111	0.0645468	-1	0	0
737	CUST_10660_PI422575199	AGAP012101-RA	AGAP012101	3L	37648959	37649948	pest proteolytic signal-containing nuclear	0.181669	0.0665118	-0.534712	0.0018073	0.38322	0.00549913	-0.333161	0.00903827	0	0	0
738	CUST_10661_PI422575199	AGAP012102-RA	AGAP012102	3L	37651373	37662775	---NA---	0.212267	0.0232205	0.0857654	0.221853	0.0745753	0.264276	-0.0519267	0.417426	0	0	0
739	CUST_10662_PI422575199	AGAP012103-RA	AGAP012103	3L	37666033	37670044	igf2 mrna binding	-0.794794	0.0131783	-0.964418	0.00672265	-0.758513	0.0151836	-0.928137	0.00757575	-1	0	1
740	CUST_10663_PI422575199	AGAP012104-RA	AGAP012104	3L	37739158	37740909	radical sam proteins	0.209208	0.416762	0.192856	0.451171	0.207756	0.418459	0.191404	0.453087	1	0	0
741	CUST_10664_PI422575199	AGAP012105-RA	AGAP012105	3L	37741173	37742082	transcription initiation factor tfiid subunit 8	-0.0553889	0.348333	-0.411173	0.00140261	-0.00160102	0.976249	-0.357385	0.00211144	-1	0	0
742	CUST_10665_PI422575199	AGAP012106-RA	AGAP012106	3L	37743476	37744670	atp synthase beta subunit	-0.0203248	0.930188	0.0165819	0.94301	-0.226008	0.353862	-0.189101	0.430144	0	0	0
743	CUST_10666_PI422575199	AGAP012107-RA	AGAP012107	3L	37745207	37746664	ubiquitin-conjugating enzyme e2	-1.0721	0.00164582	-0.0579851	0.703797	-1.0329	0.00168015	-0.0187777	0.897963	-1	0	0
744	CUST_10667_PI422575199	AGAP012108-RA	AGAP012108	3L	37748113	37750656	ral	-0.312546	0.220451	-0.460596	0.0993056	-0.309994	0.222164	-0.458043	0.0997547	-1	0	0
745	CUST_10668_PI422575199	AGAP012109-RA	AGAP012109	3L	37753454	37755154	negative elongation factor b	0.148544	0.491898	-0.000868778	0.996685	0.263669	0.249101	0.114256	0.590635	0	0	0
746	CUST_10669_PI422575199	AGAP012110-RA	AGAP012110	3L	37756206	37759203	zinc finger protein 484-like	-0.0830908	0.226284	-0.190481	0.0306365	-0.104929	0.135983	-0.21232	0.0196217	-1	0	0
747	CUST_1067_PI422575199	AGAP005613-RB	AGAP005613	2L	17851787	17853008	AGAP005613-PB [Anopheles gambiae str. PEST]	-0.101314	0.770293	-0.139625	0.688924	-0.373921	0.307351	-0.412232	0.266997	-1	0	0
748	CUST_10670_PI422575199	AGAP012111-RA	AGAP012111	3L	37761922	37762887	sphingolipid delta 4 desaturase c-4 hydroxylase protein des2	-0.11789	0.65168	-0.0951878	0.714165	-0.153237	0.560229	-0.130535	0.617542	-1	0	0
749	CUST_10671_PI422575199	AGAP012112-RA	AGAP012112	3L	37763207	37764974	glucose dehydrogenase	-0.612802	0.0219481	-0.106591	0.560945	-0.548931	0.0304961	-0.0427197	0.8111	-1	0	0
750	CUST_10672_PI422575199	AGAP012113-RA	AGAP012113	3L	37765069	37766262	ubiquitin carboxyl-terminal hydrolase isozyme l3	-0.905179	0.0550731	-0.658979	0.122529	-0.899282	0.0559595	-0.653082	0.124791	-1	0	0
751	CUST_10673_PI422575199	AGAP012114-RA	AGAP012114	3L	37766973	37768835	piggybac-derived 2 (agap012114-pa)	-0.406943	0.00663619	-0.063984	0.461619	-0.375924	0.00785431	-0.0329656	0.6876	-1	0	0
752	CUST_10674_PI422575199	AGAP012115-RA	AGAP012115	3L	37774151	37782167	plasma membrane calcium-transporting atpase 2	-0.772454	0.0103118	-0.444353	0.0584849	-0.777699	0.00992657	-0.449597	0.0559604	-1	0	0
753	CUST_10675_PI422575199	AGAP012116-RA	AGAP012116	3L	37828152	37829705	lethal 04053	-0.0858902	0.395338	-0.192259	0.100283	-0.0814873	0.411962	-0.187856	0.102562	-1	0	0
754	CUST_10676_PI422575199	AGAP012117-RA	AGAP012117	3L	37830008	37830626	AGAP012117-PA [Anopheles gambiae str. PEST]	-0.145037	0.0714439	-0.0971874	0.177814	-0.17932	0.0358544	-0.131471	0.0847394	-1	0	0
755	CUST_10677_PI422575199	AGAP012118-RA	AGAP012118	3L	37831630	37832619	fgfr1 oncogene partner 2-like protein	0.116067	0.137107	0.0319196	0.636715	0.042072	0.525668	-0.042075	0.525641	0	0	0
756	CUST_10678_PI422575199	AGAP012119-RA	AGAP012119	3L	37834518	37836446	ubiquitin carboxyl-terminal hydrolase 22	-0.148296	0.0851575	-0.314905	0.00844195	-0.16259	0.0615764	-0.329198	0.00644505	-1	0	0
757	CUST_10679_PI422575199	AGAP012120-RA	AGAP012120	3L	37837302	37838516	atm interactor	-0.147033	0.0650053	-0.377086	0.00293017	-0.051981	0.408959	-0.282034	0.00749287	-1	0	0
758	CUST_1068_PI422575199	AGAP005614-RA	AGAP005614	2L	17864667	17867404	---NA---	0.18186	0.702594	-0.185072	0.6977	0.167172	0.724922	-0.19976	0.675234	0	0	0
759	CUST_10680_PI422575199	AGAP012121-RA	AGAP012121	3L	37838834	37840507	serine threonine-protein kinase rio1	-0.964944	0.0269778	-1.14131	0.0156605	-0.784952	0.049669	-0.96132	0.0270715	-1	0	1
760	CUST_10681_PI422575199	AGAP012122-RA	AGAP012122	3L	37840674	37841735	dna-directed rna polymerase iii 25 kda polypeptide	-0.714829	0.00275339	-0.562909	0.00658025	-0.539185	0.00729564	-0.387264	0.0223963	-1	0	1
761	CUST_10682_PI422575199	AGAP012123-RA	AGAP012123	3L	37844721	37873153	f-box lrr-repeat protein 16	0.000801559	0.992065	0.157854	0.105589	0.032108	0.686945	0.189161	0.0630074	1	0	0
762	CUST_10683_PI422575199	AGAP012124-RA	AGAP012124	3L	37857555	37858415	anopheles gambiae pest agap012911-pa	-0.606354	0.0399189	-0.759867	0.0197704	-0.464201	0.0827202	-0.617714	0.0375185	-1	0	0
763	CUST_10684_PI422575199	AGAP012125-RA	AGAP012125	3L	37911218	37912340	ribonucleasep mrp protein subunit pop1	0.418116	0.41267	0.0871246	0.858308	0.45576	0.37393	0.124769	0.797838	1	0	0
764	CUST_10685_PI422575199	AGAP012126-RA	AGAP012126	3L	37913960	37915698	acyl-protein thioesterase	0.378836	0.27762	0.747779	0.0683343	0.141763	0.662276	0.510707	0.165077	1	0	0
765	CUST_10686_PI422575199	AGAP012127-RA	AGAP012127	3L	37918083	37928011	isoform a	2.22815	0.00341315	0.780795	0.0950037	1.95923	0.00541727	0.511876	0.225847	1	0	0
766	CUST_10687_PI422575199	AGAP012128-RA	AGAP012128	3L	37928306	37930619	AGAP012128-PA [Anopheles gambiae str. PEST]	0.745129	0.0783898	0.893762	0.0478029	0.553653	0.155104	0.702287	0.0906939	1	0	0
767	CUST_10688_PI422575199	AGAP012129-RA	AGAP012129	3L	37935004	37936459	dimethyladenosine transferase	-0.541013	0.359367	2.57238	0.0079378	-0.578637	0.329946	2.53476	0.00831376	0	0	0
768	CUST_10689_PI422575199	AGAP012130-RA	AGAP012130	3L	37957390	37957996	allatotropin	-0.067068	0.610518	-0.0508709	0.697095	-0.263123	0.0892279	-0.246926	0.104082	-1	0	0
769	CUST_1069_PI422575199	AGAP005615-RA	AGAP005615	2L	17874129	17875269	28s ribosomal protein mitochondrial precursor	0.796794	0.01042	0.389751	0.0900621	0.753859	0.012482	0.346816	0.118014	1	0	0
770	CUST_10690_PI422575199	AGAP012131-RA	AGAP012131	3L	37960351	37965533	peritrophic matrix protein 14	-0.176232	0.190847	-0.345946	0.0366583	-0.056866	0.62799	-0.22658	0.105099	-1	0	0
771	CUST_10691_PI422575199	AGAP012132-RA	AGAP012132	3L	37969908	37980057	peritrophic matrix protein 14	0.779769	0.596861	0.681267	0.642516	0.909665	0.539862	0.811163	0.582677	1	0	0
772	CUST_10692_PI422575199	AGAP012133-RA	AGAP012133	3L	37971368	37990639	peritrophic matrix protein 14	-0.0779712	0.469231	-0.036731	0.725853	-0.0691601	0.5147	-0.0279199	0.787493	-1	0	0
773	CUST_10693_PI422575199	AGAP012134-RA	AGAP012134	3L	37993229	37997915	vprbp protein	-0.0780663	0.282561	-0.277408	0.0116157	-0.0750613	0.285673	-0.274403	0.0108135	-1	0	0
774	CUST_10694_PI422575199	AGAP012135-RA	AGAP012135	3L	37999396	38000592	26s proteasome non-atpase regulatory subunit 7	-0.313344	0.0376161	-0.57907	0.00481187	-0.112896	0.325669	-0.378622	0.0198789	-1	0	0
775	CUST_10695_PI422575199	AGAP012136-RA	AGAP012136	3L	38000934	38001850	mitochondrial ribosomal protein s25	-0.440975	0.0990053	0.59122	0.0454633	-0.607495	0.0389332	0.4247	0.10186	0	0	0
776	CUST_10696_PI422575199	AGAP012137-RA	AGAP012137	3L	38002029	38002602	rna binding motif protein 18	0.0766072	0.280364	-0.0236172	0.720178	0.0754877	0.273417	-0.0247367	0.698978	0	0	0
777	CUST_10697_PI422575199	AGAP012138-RA	AGAP012138	3L	38003040	38004273	60s ribosomal protein l21	0.0631395	0.603714	-0.122729	0.335548	0.296795	0.0563666	0.110926	0.376348	0	0	0
778	CUST_10698_PI422575199	AGAP012139-RA	AGAP012139	3L	38005077	38006870	ubiquitin carboxyl-terminal hydrolase 46-like	-0.00350442	0.984445	0.387163	0.0837098	0.000390073	0.998262	0.391058	0.0808478	0	0	0
779	CUST_10699_PI422575199	AGAP012140-RA	AGAP012140	3L	38007368	38011706	eukaryotic translation initiation factor 3 subunit 9	-0.235257	0.0774889	-0.575949	0.00444274	0.0269152	0.798258	-0.313776	0.0333938	0	0	0
780	CUST_107_PI422575199	AGAP004764-RA	AGAP004764	2L	3154590	3156095	zinc finger protein 84	-0.553134	0.151633	-0.59043	0.132028	-0.51235	0.176281	-0.549645	0.153265	-1	0	0
781	CUST_1070_PI422575199	AGAP005616-RA	AGAP005616	2L	17875650	17877259	cg10933 cg10933-pa	-0.251489	0.222424	-0.356137	0.110459	-0.0142302	0.938031	-0.118879	0.52744	-1	0	0
782	CUST_10700_PI422575199	AGAP012141-RA	AGAP012141	3L	38016044	38039839	ankyrin repeat-rich membrane-spanning protein	-0.0407273	0.631723	-0.0736594	0.401786	0.0125971	0.878837	-0.0203351	0.806105	0	0	0
783	CUST_10701_PI422575199	AGAP012142-RA	AGAP012142	3L	38043070	38044891	u4 u6 small nuclear ribonucleoprotein prp31	-0.0805742	0.246803	-0.112615	0.131109	-0.126034	0.0938412	-0.158074	0.0516412	-1	0	0
784	CUST_10702_PI422575199	AGAP012143-RA	AGAP012143	3L	38045129	38046261	mterf domain-containing protein mitochondrial	1.71283	0.00194123	0.586227	0.0686065	1.69926	0.00196598	0.572651	0.0721037	1	0	0
785	CUST_10703_PI422575199	AGAP012144-RA	AGAP012144	3L	38046288	38048714	endoplasmic reticulum-golgi intermediate compartment protein 3	-0.144269	0.180734	-0.0313144	0.74299	-0.228688	0.0571996	-0.115733	0.251525	-1	0	0
786	CUST_10704_PI422575199	AGAP012145-RA	AGAP012145	3L	38047035	38047629	reactive oxygen species modulator 1-like isoform 1	0.736515	0.0254803	0.618789	0.0432831	0.552064	0.0593946	0.434338	0.109225	1	0	0
787	CUST_10705_PI422575199	AGAP012146-RA	AGAP012146	3L	38051356	38057320	phosphatidylserine synthase	-0.414006	0.0729432	-0.816763	0.00884179	-0.227841	0.252511	-0.630598	0.0208814	-1	0	0
788	CUST_10706_PI422575199	AGAP012148-RB	AGAP012148	3L	38070519	38076647	p38 mapk	-0.335378	0.433426	2.13617	0.00518714	-0.557452	0.217992	1.91409	0.00741587	0	0	0
789	CUST_10707_PI422575199	AGAP012148-RC	AGAP012148	3L	38070519	38076647	p38 mapk	0.666943	0.203028	0.979113	0.0893961	0.809081	0.138465	1.12125	0.0626592	1	0	0
790	CUST_10708_PI422575199	AGAP012148-RA	AGAP012148	3L	38070519	38076647	p38 mapk	-0.416782	0.0797882	0.547242	0.0374283	-0.43267	0.0719263	0.531354	0.0405339	0	0	0
791	CUST_10709_PI422575199	AGAP012152-RA	AGAP012152	3L	38083918	38085832	AGAP012152-PA [Anopheles gambiae str. PEST]	0.3887	0.199466	-0.0248818	0.926431	0.526886	0.105367	0.113305	0.677032	0	0	0
792	CUST_1071_PI422575199	AGAP005617-RA	AGAP005617	2L	17908755	17917502	isoform a	0.1763	0.537912	-0.191258	0.505874	-0.0655457	0.814301	-0.433103	0.172775	0	0	0
793	CUST_10710_PI422575199	AGAP012154-RA	AGAP012154	3L	38086822	38089511	oligopeptide transporter	-0.600884	0.13465	-1.32305	0.0146124	-0.116834	0.733513	-0.839001	0.0586809	-1	0	0
794	CUST_10711_PI422575199	AGAP012155-RA	AGAP012155	3L	38100128	38105509	atp-binding cassette sub-family a member	-0.0943543	0.464092	-0.136057	0.308401	-0.14425	0.28241	-0.185952	0.184895	-1	0	0
795	CUST_10712_PI422575199	AGAP012156-RA	AGAP012156	3L	38107309	38112799	atp-binding cassette sub-family a member	-0.391903	0.146365	-0.568327	0.0594681	-0.264119	0.291486	-0.440543	0.112842	-1	0	0
796	CUST_10713_PI422575199	AGAP012157-RA	AGAP012157	3L	38114699	38115481	tudor domain-containing protein 3	0.0405251	0.636414	-0.0218117	0.797002	-0.0167961	0.839451	-0.0791329	0.366101	0	0	0
797	CUST_10714_PI422575199	AGAP012158-RA	AGAP012158	3L	38115711	38116435	AGAP012158-PA [Anopheles gambiae str. PEST]	0.0883615	0.212362	0.0282219	0.660556	0.109922	0.129696	0.0497825	0.437236	1	0	0
798	CUST_10715_PI422575199	AGAP012159-RA	AGAP012159	3L	38122357	38123187	AGAP012159-PA [Anopheles gambiae str. PEST]	-0.0777923	0.575162	-0.0932574	0.505526	0.124635	0.381982	0.10917	0.438485	0	0	0
799	CUST_10716_PI422575199	AGAP012160-RA	AGAP012160	3L	38123398	38130250	rough deal	-0.148294	0.552779	-0.468273	0.110486	0.114152	0.643458	-0.205827	0.418442	0	0	0
800	CUST_10717_PI422575199	AGAP012161-RA	AGAP012161	3L	38157310	38176230	atrial natriuretic peptide receptor	0.0770873	0.286547	-0.0768119	0.288029	0.0944006	0.195318	-0.0594986	0.383013	0	0	0
801	CUST_10718_PI422575199	AGAP012162-RA	AGAP012162	3L	38186319	38187184	AGAP012162-PA [Anopheles gambiae str. PEST]	-0.126725	0.211084	-0.194227	0.0847951	-0.176267	0.103867	-0.243769	0.0440436	-1	0	0
802	CUST_10719_PI422575199	AGAP012163-RA	AGAP012163	3L	38221546	38236220	guanylate cyclase	-0.0152221	0.918208	0.024198	0.870468	-0.0104801	0.943308	0.02894	0.844673	0	0	0
803	CUST_1072_PI422575199	AGAP005618-RA	AGAP005618	2L	17920080	17921140	#NAME?	0.817533	0.0294064	0.232943	0.397854	0.718254	0.0432291	0.133665	0.61568	1	0	0
804	CUST_10720_PI422575199	AGAP012164-RA	AGAP012164	3L	38241102	38242117	substance p receptor (long form)	-0.111911	0.205041	-0.118434	0.18479	-0.173512	0.0727496	-0.180036	0.0659756	-1	0	0
805	CUST_10721_PI422575199	AGAP012165-RA	AGAP012165	3L	38242647	38247383	AGAP012165-PA [Anopheles gambiae str. PEST]	0.578732	0.073181	0.110514	0.668678	0.73543	0.037179	0.267212	0.32671	1	0	0
806	CUST_10722_PI422575199	AGAP012166-RA	AGAP012166	3L	38249563	38250789	AGAP012166-PA [Anopheles gambiae str. PEST]	0.0373033	0.822891	0.113701	0.506774	0.02775	0.866746	0.104147	0.538833	1	0	0
807	CUST_10723_PI422575199	AGAP012167-RA	AGAP012167	3L	38253904	38260323	phosphoglucose isomerase	0.94003	0.0332051	0.65451	0.0904785	0.902553	0.0369379	0.617032	0.103008	1	0	0
808	CUST_10724_PI422575199	AGAP012168-RA	AGAP012168	3L	38263673	38269107	rho guanine dissociation factor	-0.338154	0.126621	-0.432433	0.0696171	-0.478289	0.0523248	-0.572567	0.0307675	-1	0	0
809	CUST_10725_PI422575199	AGAP012169-RA	AGAP012169	3L	38269561	38272189	rad25 xp-b dna repair helicase	-0.487163	0.0460366	-0.541429	0.0336634	-0.26738	0.190284	-0.321646	0.13097	-1	0	0
810	CUST_10726_PI422575199	AGAP012170-RA	AGAP012170	3L	38272381	38272914	chromosome transmission fidelity protein 8	-0.369702	0.231685	-0.318837	0.291195	-0.267648	0.364634	-0.216783	0.454398	-1	0	0
811	CUST_10727_PI422575199	AGAP012171-RA	AGAP012171	3L	38275163	38280838	neural stem cell-derived dendrite regulator	-0.184725	0.380109	0.196927	0.352663	-0.220961	0.302827	0.160691	0.438633	0	0	0
812	CUST_10728_PI422575199	AGAP012172-RA	AGAP012172	3L	38302635	38304354	AGAP012172-PA [Anopheles gambiae str. PEST]	0.191578	0.295581	-0.0261981	0.877388	-0.00958608	0.954451	-0.227362	0.222879	0	0	0
813	CUST_10729_PI422575199	AGAP012173-RA	AGAP012173	3L	38305875	38308916	ion channel nompc	-0.671501	0.00261657	-0.094699	0.399753	-0.726545	0.00172819	-0.149743	0.199138	-1	0	0
814	CUST_1073_PI422575199	AGAP005619-RA	AGAP005619	2L	17923835	17928180	isoform c	0.13442	0.291731	0.415264	0.0199726	0.0172427	0.880207	0.298087	0.0500191	1	0	0
815	CUST_10730_PI422575199	AGAP012174-RA	AGAP012174	3L	38324207	38324746	polynucleotide kinase- 3 -phosphatase	0.00592818	0.95117	-0.230759	0.0642145	0.0106309	0.912214	-0.226056	0.0670492	0	0	0
816	CUST_10731_PI422575199	AGAP012175-RA	AGAP012175	3L	38328174	38334784	isoform b	-0.130552	0.0411633	-0.127724	0.0438877	-0.149032	0.0249014	-0.146205	0.0264539	-1	0	1
817	CUST_10732_PI422575199	AGAP012176-RA	AGAP012176	3L	38340284	38341416	AGAP012176-PA [Anopheles gambiae str. PEST]	-0.0437129	0.562686	-0.0479841	0.527045	-0.0586972	0.431546	-0.0629684	0.401628	-1	0	0
818	CUST_10733_PI422575199	AGAP012177-RA	AGAP012177	3L	38343507	38344111	protein aveugle	-0.0844581	0.812369	0.309853	0.404983	0.0109118	0.975292	0.405223	0.288225	0	0	0
819	CUST_10734_PI422575199	AGAP012178-RA	AGAP012178	3L	38344791	38346574	isoform a	0.0340451	0.752753	-0.0325775	0.762953	-0.150222	0.199125	-0.216845	0.0907598	0	0	0
820	CUST_10735_PI422575199	AGAP012179-RA	AGAP012179	3L	38353298	38371401	calbindin-32	-0.349926	0.482082	1.91555	0.0132898	-1.11224	0.0694687	1.15324	0.0630518	0	0	0
821	CUST_10736_PI422575199	AGAP012180-RA	AGAP012180	3L	38406756	38407477	upf0546 membrane protein agap012180	-0.124723	0.480432	-0.114749	0.514084	-0.122357	0.485474	-0.112383	0.519626	-1	0	0
822	CUST_10737_PI422575199	AGAP012181-RA	AGAP012181	3L	38408264	38412418	isoform a	-0.074599	0.250622	-0.0924509	0.171543	-0.0815818	0.204234	-0.0994337	0.138457	-1	0	0
823	CUST_10738_PI422575199	AGAP012182-RA	AGAP012182	3L	38456182	38456808	anopheles gambiae pest agap012489-pa	0.454305	0.285663	0.10593	0.788298	0.302629	0.457658	-0.0457454	0.907199	0	0	0
824	CUST_10739_PI422575199	AGAP012183-RA	AGAP012183	3L	38457599	38460866	conserved membrane protein at	-0.253915	0.249674	0.403896	0.0990595	-0.311871	0.173227	0.34594	0.140247	0	0	0
825	CUST_1074_PI422575199	AGAP005620-RA	AGAP005620	2L	17932982	17933710	diptericin b	1.14318	0.0612769	0.734301	0.172713	1.13587	0.062281	0.726997	0.175946	1	0	0
826	CUST_10740_PI422575199	AGAP012184-RA	AGAP012184	3L	38462276	38474055	fk506-binding protein	2.14463	0.00308827	-0.992203	0.0418097	2.03954	0.00360957	-1.09729	0.0301365	0	0	1
827	CUST_10741_PI422575199	AGAP012185-RA	AGAP012185	3L	38503824	38514776	isoform a	0.0686106	0.528619	0.304467	0.0377249	-0.0560061	0.595751	0.17985	0.138274	0	0	0
828	CUST_10742_PI422575199	AGAP012186-RA	AGAP012186	3L	38521895	38528388	isoform b	0.0272467	0.953677	0.366705	0.452235	-0.0134702	0.977069	0.325988	0.500349	0	0	0
829	CUST_10743_PI422575199	AGAP012187-RA	AGAP012187	3L	38531250	38532028	f-box lrr-repeat protein 4	-0.0654626	0.695935	-0.0733387	0.662344	-0.112572	0.508723	-0.120448	0.481356	-1	0	0
830	CUST_10744_PI422575199	AGAP012188-RA	AGAP012188	3L	38533197	38534180	cg3560	0.866499	0.175893	2.28437	0.0123559	0.572522	0.338366	1.99039	0.0194844	1	0	0
831	CUST_10745_PI422575199	AGAP012189-RA	AGAP012189	3L	38539822	38542689	isoform b	-0.0207512	0.953765	-0.885055	0.0581027	0.198726	0.586042	-0.665578	0.118691	0	0	0
832	CUST_10746_PI422575199	AGAP012190-RA	AGAP012190	3L	38545498	38552127	isoform s	-0.117335	0.215238	-0.0181058	0.831556	-0.100116	0.264771	-0.000887059	0.99139	-1	0	0
833	CUST_10747_PI422575199	AGAP012191-RA	AGAP012191	3L	38557663	38568880	early meiotic induction protein	2.39786	0.00205032	1.46708	0.0120636	2.13967	0.00312392	1.2089	0.0228373	1	1	1	1	up
834	CUST_10748_PI422575199	AGAP012192-RA	AGAP012192	3L	38566098	38568181	dna mismatch repair protein	-0.11929	0.10997	-0.540967	0.000748029	0.0039811	0.947142	-0.417696	0.00177684	0	0	0
835	CUST_10749_PI422575199	AGAP012193-RA	AGAP012193	3L	38569517	38570495	nedd8-conjugating enzyme ube2f	0.10532	0.500993	-0.390047	0.0520998	0.118331	0.45022	-0.377036	0.0561843	0	0	0
836	CUST_1075_PI422575199	AGAP005621-RA	AGAP005621	2L	17933699	17934601	nadh dehydrogenase 1 alpha subcomplex subunit 5	1.36603	0.00471409	1.84423	0.00154517	0.818893	0.026368	1.29709	0.00552861	1	0	1
837	CUST_10750_PI422575199	AGAP012194-RA	AGAP012194	3L	38573785	38576409	isoform a	-0.0632364	0.315305	-0.168011	0.0381184	-0.0279131	0.628786	-0.132688	0.0678615	-1	0	0
838	CUST_10751_PI422575199	AGAP012195-RA	AGAP012195	3L	38650274	38650988	uncharacterized protein c12orf65-like protein	0.412358	0.0370145	0.275331	0.109073	0.609471	0.0100992	0.472443	0.0236114	1	0	0
839	CUST_10752_PI422575199	AGAP012196-RA	AGAP012196	3L	38651386	38651796	histone	-0.257606	0.291196	-1.08311	0.00694254	-0.053174	0.813078	-0.878675	0.013998	-1	0	0
840	CUST_10753_PI422575199	AGAP012197-RA	AGAP012197	3L	38653718	38654128	histone	-0.281921	0.534511	-2.56304	0.00350139	0.325652	0.474426	-1.95547	0.00906582	0	0	0
841	CUST_10754_PI422575199	AGAP012198-RA	AGAP012198	3L	38655445	38655749	histone h2a	-0.179133	0.65748	-1.14644	0.0376455	0.280767	0.494296	-0.686539	0.140097	0	0	0
842	CUST_10755_PI422575199	AGAP012199-RA	AGAP012199	3L	38656403	38656980	histone h2b	-0.937306	0.239706	-1.22032	0.146807	-0.462581	0.53299	-0.745598	0.333706	-1	0	0
843	CUST_10756_PI422575199	AGAP012200-RA	AGAP012200	3L	38657564	38658292	AGAP012200-PA [Anopheles gambiae str. PEST]	0.840227	0.188332	0.453462	0.440762	0.75702	0.226465	0.370254	0.523372	1	0	0
844	CUST_10757_PI422575199	AGAP012201-RA	AGAP012201	3L	38678790	38679501	histone h2b	0.819062	0.548081	1.35898	0.338084	2.14028	0.161658	2.6802	0.0983624	1	0	0
845	CUST_10758_PI422575199	AGAP012202-RA	AGAP012202	3L	38704390	38705090	histone h2b	0.0089207	0.989821	0.148445	0.832389	0.0455031	0.948121	0.185027	0.792254	1	0	0
846	CUST_10759_PI422575199	AGAP012203-RA	AGAP012203	3L	38711642	38714781	membrane-bound transcription factor site-1 protease	-0.0261125	0.598456	-0.142562	0.0355878	-0.0550194	0.282459	-0.171469	0.0180367	-1	0	0
847	CUST_1076_PI422575199	AGAP005622-RA	AGAP005622	2L	17935918	17938174	f-box only protein 33	0.142402	0.327958	0.0124158	0.927341	0.0466729	0.731748	-0.0833132	0.547463	0	0	0
848	CUST_10760_PI422575199	AGAP012204-RA	AGAP012204	3L	38716326	38717256	nhp2	-0.499739	0.0107319	-0.0197626	0.867086	-0.264622	0.0692658	0.215354	0.115241	0	0	0
849	CUST_10761_PI422575199	AGAP012205-RA	AGAP012205	3L	38718053	38718613	isoform c	0.643505	0.0116543	0.487351	0.0289605	0.349322	0.0741395	0.193167	0.254696	1	0	0
850	CUST_10762_PI422575199	AGAP012206-RA	AGAP012206	3L	38719013	38719708	isoform a	0.000107062	0.999514	-0.175637	0.347939	0.0960961	0.591585	-0.079648	0.654561	0	0	0
851	CUST_10763_PI422575199	AGAP012207-RA	AGAP012207	3L	38720404	38721430	uncharacterized protein c16orf52 homolog a-like	0.185393	0.435491	0.260899	0.290062	-0.0544552	0.81159	0.0210507	0.926335	0	0	0
852	CUST_10764_PI422575199	AGAP012208-RA	AGAP012208	3L	38721547	38723831	glycosyltransferase 25 domain containing 1	-0.0515282	0.75153	-0.0187431	0.90776	-0.0871768	0.595527	-0.0543917	0.737519	-1	0	0
853	CUST_10765_PI422575199	AGAP012209-RA	AGAP012209	3L	38794083	38797802	ecdysone receptor a	0.382203	0.167398	0.592341	0.0593938	0.0347353	0.885599	0.244872	0.340683	1	0	0
854	CUST_10766_PI422575199	AGAP012210-RA	AGAP012210	3L	38857579	38862908	ecdysone receptor	-0.10937	0.295802	-0.132602	0.218892	-0.11109	0.276203	-0.134322	0.202335	-1	0	0
855	CUST_10767_PI422575199	AGAP012211-RA	AGAP012211	3L	38895313	38907568	ecdysone receptor	-0.138063	0.189145	-0.202136	0.0816733	-0.128626	0.205946	-0.192699	0.0867009	-1	0	0
856	CUST_10768_PI422575199	AGAP012213-RA	AGAP012213	3L	38964777	38966033	AGAP012213-PA [Anopheles gambiae str. PEST]	-0.199513	0.0326877	-0.388312	0.00335831	-0.189008	0.0349761	-0.377807	0.00330435	-1	0	1
857	CUST_10769_PI422575199	AGAP012214-RA	AGAP012214	3L	38967557	38968379	AGAP012214-PA [Anopheles gambiae str. PEST]	-0.124087	0.183419	-0.235564	0.0380311	-0.141732	0.138221	-0.253209	0.0298632	-1	0	0
858	CUST_1077_PI422575199	AGAP005623-RA	AGAP005623	2L	17945783	17947123	uncharacterized protein	0.199034	0.243349	0.0428171	0.783295	0.146297	0.369219	-0.00991962	0.948639	0	0	0
859	CUST_10770_PI422575199	AGAP012215-RA	AGAP012215	3L	38968694	38969264	AGAP012215-PA [Anopheles gambiae str. PEST]	-0.0057204	0.965341	0.250302	0.113117	-0.0965686	0.467819	0.159454	0.256331	0	0	0
860	CUST_10771_PI422575199	AGAP012216-RA	AGAP012216	3L	38969597	38971631	sterol o-acyltransferase 1	-1.15633	0.191633	-2.01098	0.0524764	-0.407233	0.609641	-1.26188	0.161697	-1	0	0
861	CUST_10772_PI422575199	AGAP012217-RA	AGAP012217	3L	38973188	38975218	sterol o-acyltransferase 1	-1.15668	0.24137	-1.92475	0.0841727	-0.368824	0.683723	-1.13689	0.247938	-1	0	0
862	CUST_10773_PI422575199	AGAP012218-RA	AGAP012218	3L	38976274	38979787	sugar transporter	-0.285659	0.322471	-0.368947	0.21894	-0.191513	0.490673	-0.274801	0.337917	-1	0	0
863	CUST_10774_PI422575199	AGAP012219-RA	AGAP012219	3L	38984661	38991364	peroxisome proliferator-activated receptor binding protein	-0.0769287	0.346505	-0.19699	0.0524646	-0.0964847	0.240878	-0.216546	0.0366487	-1	0	0
864	CUST_10775_PI422575199	AGAP012220-RA	AGAP012220	3L	38993185	38999808	orcokinin (agap012220-pa)	-0.123099	0.0900842	-0.201118	0.02205	-0.0965728	0.145849	-0.174592	0.0311297	-1	0	0
865	CUST_10776_PI422575199	AGAP012221-RA	AGAP012221	3L	39030561	39031745	AGAP012221-PA [Anopheles gambiae str. PEST]	0.422696	0.0406887	0.27054	0.129027	0.232326	0.166987	0.0801708	0.591818	1	0	0
866	CUST_10777_PI422575199	AGAP012222-RA	AGAP012222	3L	39067649	39074558	AGAP012222-PA [Anopheles gambiae str. PEST]	-0.123201	0.156947	-0.177221	0.0666179	-0.0933896	0.245098	-0.14741	0.0981459	-1	0	0
867	CUST_10778_PI422575199	AGAP012223-RA	AGAP012223	3L	39094062	39115899	ecdysone-induced protein 75b	0.0267473	0.709487	-0.095841	0.224913	-0.0296169	0.671109	-0.152205	0.07845	0	0	0
868	CUST_10779_PI422575199	AGAP012224-RA	AGAP012224	3L	39121332	39122480	interferon-related protein pc4-like protein	-0.0299043	0.63307	-0.125386	0.0965081	-0.0918439	0.177164	-0.187326	0.0289175	-1	0	0
869	CUST_1078_PI422575199	AGAP005624-RA	AGAP005624	2L	17947266	17949376	cytochrome oxidase biogenesis protein (oxa1 mitochondrial)	-0.0337304	0.662362	-0.144735	0.11352	-0.0669119	0.391053	-0.177916	0.0629851	-1	0	0
870	CUST_10780_PI422575199	AGAP012225-RA	AGAP012225	3L	39125062	39127133	transmembrane protein 145	-0.290032	0.0726699	-0.199719	0.170791	-0.342058	0.0420644	-0.251745	0.0958696	-1	0	0
871	CUST_10781_PI422575199	AGAP012226-RA	AGAP012226	3L	39134655	39139431	roundabout 1	-0.0965414	0.191203	-0.268566	0.0119565	-0.120156	0.113629	-0.292182	0.00798921	-1	0	0
872	CUST_10782_PI422575199	AGAP012227-RA	AGAP012227	3L	39154038	39155141	phospholysine phosphohistidine inorganic pyrophosphate phosphatase	0.64514	0.0462939	0.201307	0.423765	0.525788	0.0748814	0.0819556	0.728017	1	0	0
873	CUST_10783_PI422575199	AGAP012228-RA	AGAP012228	3L	39155289	39156368	nif3-like protein	-0.248902	0.376928	-0.219847	0.429971	-0.0338653	0.89896	-0.00481025	0.985595	-1	0	0
874	CUST_10784_PI422575199	AGAP012229-RA	AGAP012229	3L	39156547	39157938	mof	-0.0306587	0.858301	-0.363018	0.0872648	0.0668036	0.698107	-0.265556	0.172754	0	0	0
875	CUST_10785_PI422575199	AGAP012230-RA	AGAP012230	3L	39159193	39160742	alpha-amylase	0.0714028	0.861377	0.354367	0.407823	-0.392476	0.361732	-0.109512	0.788329	0	0	0
876	CUST_10786_PI422575199	AGAP012231-RA	AGAP012231	3L	39160837	39162502	leucine-rich repeat-containing protein 28	-0.158238	0.0976235	-0.238221	0.0316242	-0.11545	0.18578	-0.195433	0.054024	-1	0	0
877	CUST_10787_PI422575199	AGAP012232-RA	AGAP012232	3L	39166944	39167646	AGAP012232-PA [Anopheles gambiae str. PEST]	0.313174	0.442044	0.502062	0.243571	0.155499	0.693673	0.344387	0.401324	1	0	0
878	CUST_10788_PI422575199	AGAP012233-RA	AGAP012233	3L	39167711	39168318	AGAP012233-PA [Anopheles gambiae str. PEST]	0.300325	0.226823	0.262587	0.280285	0.151703	0.507317	0.113965	0.613847	1	0	0
879	CUST_10789_PI422575199	AGAP012234-RA	AGAP012234	3L	39168639	39176110	AGAP012234-PA [Anopheles gambiae str. PEST]	0.206713	0.122524	0.313584	0.0414382	-0.0276957	0.800483	0.0791752	0.48319	0	0	0
880	CUST_1079_PI422575199	AGAP005625-RA	AGAP005625	2L	17948974	17955192	adhesive serine protease	0.193038	0.654687	-0.425048	0.347962	0.519231	0.26364	-0.0988545	0.816788	0	0	0
881	CUST_10790_PI422575199	AGAP012235-RA	AGAP012235	3L	39176804	39177692	prefoldin subunit 6	-0.381876	0.00674114	-1.34334	5.45585e-05	-0.0377642	0.626794	-0.999226	0.000154719	-1	0	0
882	CUST_10791_PI422575199	AGAP012236-RA	AGAP012236	3L	39193964	39202720	histone-lysine n-methyltransferase mll5	-0.107512	0.096799	-0.286953	0.00448596	-0.143396	0.040924	-0.322837	0.00258377	-1	0	0
883	CUST_10792_PI422575199	AGAP012237-RA	AGAP012237	3L	39209948	39235216	dual specificity protein phosphatase 7	-0.128003	0.243314	-0.119211	0.271838	-0.111143	0.287578	-0.10235	0.322159	-1	0	0
884	CUST_10793_PI422575199	AGAP012238-RA	AGAP012238	3L	39235306	39237122	AGAP012238-PA [Anopheles gambiae str. PEST]	-0.145438	0.166628	-0.0527532	0.573392	-0.227663	0.0548897	-0.134979	0.186501	-1	0	0
885	CUST_10794_PI422575199	AGAP012239-RA	AGAP012239	3L	39245641	39246018	AGAP012239-PA [Anopheles gambiae str. PEST]	0.00777948	0.922589	-0.018895	0.814002	-0.0806851	0.334283	-0.10736	0.218187	0	0	0
886	CUST_10795_PI422575199	AGAP012240-RA	AGAP012240	3L	39249773	39251450	dbnl_drome ame: full=drebrin-like protein	-0.121208	0.305732	-0.100237	0.386803	-0.131552	0.258991	-0.11058	0.331182	-1	0	0
887	CUST_10796_PI422575199	AGAP012241-RA	AGAP012241	3L	39252710	39255937	trp channel protein nanchung	-0.0364113	0.71865	-0.163457	0.157555	-0.0250705	0.800684	-0.152116	0.177006	-1	0	0
888	CUST_10797_PI422575199	AGAP012242-RA	AGAP012242	3L	39263089	39263936	jnk stimulatory phosphatase	-0.00763174	0.951713	-0.0399514	0.752825	-0.0848128	0.509283	-0.117132	0.374096	-1	0	0
889	CUST_10798_PI422575199	AGAP012243-RA	AGAP012243	3L	39267191	39268746	jnk stimulatory phosphatase	-0.117855	0.520675	0.0958038	0.598134	-0.126179	0.480583	0.0874795	0.61871	0	0	0
890	CUST_10799_PI422575199	AGAP012244-RA	AGAP012244	3L	39274308	39281291	br serine threonine-protein kinase 2	-0.101316	0.165752	-0.153509	0.0623197	-0.172376	0.0415686	-0.224569	0.0182123	-1	0	0
891	CUST_108_PI422575199	AGAP004765-RA	AGAP004765	2L	3156536	3158788	dead box atp-dependent rna helicase	-0.37353	0.127855	-0.822576	0.0134839	-0.193389	0.376137	-0.642434	0.0298011	-1	0	0
892	CUST_1080_PI422575199	AGAP005625-RB	AGAP005625	2L	17948974	17955192	adhesive serine protease	0.185645	0.667931	-0.442933	0.331973	0.519087	0.26542	-0.109492	0.798453	0	0	0
893	CUST_10800_PI422575199	AGAP012245-RA	AGAP012245	3L	39287141	39289933	muts protein homolog 4	-0.375271	0.00417668	-0.102698	0.182786	-0.264523	0.0128489	0.00805085	0.902649	0	0	0
894	CUST_10801_PI422575199	AGAP012246-RA	AGAP012246	3L	39294521	39296295	uncharacterized protein kiaa0831	0.618144	0.0197047	0.302771	0.139004	0.364216	0.0891553	0.0488429	0.779357	1	0	0
895	CUST_10802_PI422575199	AGAP012247-RA	AGAP012247	3L	39297023	39298182	phosphoserine phosphatase	0.17273	0.742755	0.0750791	0.885878	0.0979006	0.851577	0.000249356	0.999619	1	0	0
896	CUST_10803_PI422575199	AGAP012248-RA	AGAP012248	3L	39298476	39301317	ubiquitin carboxyl-terminal hydrolase 5	-0.126025	0.831609	0.220254	0.711915	-0.208836	0.724985	0.137442	0.816029	0	0	0
897	CUST_10804_PI422575199	AGAP012249-RA	AGAP012249	3L	39301971	39304771	atp-binding cassette sub-family f member 1	-0.125242	0.270309	-0.44287	0.0106594	0.0112595	0.911306	-0.306368	0.0320604	0	0	0
898	CUST_10805_PI422575199	AGAP012250-RA	AGAP012250	3L	39304813	39305749	u11 u12 snrnp 35k	-0.360281	0.0206064	-0.0664086	0.531356	-0.325272	0.0258353	-0.0313996	0.755203	-1	0	0
899	CUST_10806_PI422575199	AGAP012251-RA	AGAP012251	3L	39324424	39328403	inorganic phosphate cotransporter	-0.69065	0.211866	-0.180906	0.717218	-0.567623	0.28927	-0.057879	0.906954	-1	0	0
900	CUST_10807_PI422575199	AGAP012252-RA	AGAP012252	3L	39339312	39391108	protein kinase c	-0.0701592	0.714851	-1.04805	0.00423255	-0.236556	0.243849	-1.21445	0.00218019	-1	0	0
901	CUST_10808_PI422575199	AGAP012253-RA	AGAP012253	3L	39406604	39411867	n-acetylgalactosaminyltransferase	-0.301551	0.371772	-0.279227	0.404751	-0.30683	0.363803	-0.284507	0.396216	-1	0	0
902	CUST_10809_PI422575199	AGAP012254-RA	AGAP012254	3L	39415877	39416281	n-acetylgalactosaminyltransferase	-0.0392211	0.838145	-0.199033	0.330785	-0.161711	0.41219	-0.321523	0.143163	-1	0	0
903	CUST_1081_PI422575199	AGAP005626-RA	AGAP005626	2L	17959373	17969463	AGAP005626-PA [Anopheles gambiae str. PEST]	0.499092	0.388146	0.677465	0.259416	0.447244	0.434631	0.625617	0.291717	1	0	0
904	CUST_10810_PI422575199	AGAP012255-RA	AGAP012255	3L	39420944	39426811	serine-enriched protein	-0.398561	0.149282	-0.11218	0.642263	-0.515917	0.0790697	-0.229537	0.355968	-1	0	0
905	CUST_10811_PI422575199	AGAP012256-RA	AGAP012256	3L	39438458	39438825	polypeptide n-acetylgalactosaminyltransferase 9	-0.156947	0.289869	-0.3762	0.043177	-0.188325	0.213123	-0.407578	0.0328451	-1	0	0
906	CUST_10812_PI422575199	AGAP012257-RA	AGAP012257	3L	39499802	39501263	neuroglobin- partial	-0.108148	0.101428	-0.0746306	0.217438	-0.149786	0.0387738	-0.116268	0.0783336	-1	0	0
907	CUST_10813_PI422575199	AGAP012258-RA	AGAP012258	3L	39508206	39511533	isoform a	0.251853	0.147704	0.0462791	0.758532	0.236197	0.166307	0.0306233	0.837297	1	0	0
908	CUST_10814_PI422575199	AGAP012259-RA	AGAP012259	3L	39513202	39520263	glutamine and serine-rich protein 1	-0.19159	0.114639	-0.232742	0.0709615	-0.162582	0.156678	-0.203734	0.0945838	-1	0	0
909	CUST_10815_PI422575199	AGAP012260-RA	AGAP012260	3L	39522432	39524071	AGAP012260-PA [Anopheles gambiae str. PEST]	0.283071	0.013063	0.412645	0.00342407	0.12717	0.119495	0.256745	0.0163034	1	0	0
910	CUST_10816_PI422575199	AGAP012261-RA	AGAP012261	3L	39524698	39526328	udp-glucose 4-epimerase	-0.242482	0.213695	-0.816686	0.00762411	0.0865013	0.624728	-0.487702	0.0406106	0	0	0
911	CUST_10817_PI422575199	AGAP012262-RA	AGAP012262	3L	39527926	39528992	AGAP012262-PA [Anopheles gambiae str. PEST]	-0.0850838	0.612206	-0.0753559	0.652235	-0.203758	0.257984	-0.194031	0.277846	-1	0	0
912	CUST_10818_PI422575199	AGAP012263-RA	AGAP012263	3L	39529742	39536944	glucose dehydrogenase	-0.0660564	0.291808	-0.103054	0.131349	-0.104727	0.118034	-0.141725	0.0548193	-1	0	0
913	CUST_10819_PI422575199	AGAP012264-RA	AGAP012264	3L	39538993	39540694	calpain	-0.141367	0.0299721	-0.167076	0.0175635	-0.141901	0.0268195	-0.16761	0.0156332	-1	0	1
914	CUST_1082_PI422575199	AGAP005627-RD	AGAP005627	2L	17980924	18000152	arginine kinase	-1.2632	0.183682	0.160827	0.848025	-2.05426	0.0592864	-0.630233	0.467809	0	0	0
915	CUST_10820_PI422575199	AGAP012265-RA	AGAP012265	3L	39542334	39543339	beta- -galactosyltransferase	-0.0171396	0.915223	0.0822267	0.61551	0.0554851	0.73021	0.154851	0.360241	0	0	0
916	CUST_10821_PI422575199	AGAP012266-RA	AGAP012266	3L	39543679	39545414	family c2 unassigned peptidase (c02 family)	-0.125134	0.190945	-0.0300977	0.724485	-0.118508	0.204517	-0.023472	0.779175	-1	0	0
917	CUST_10822_PI422575199	AGAP012267-RA	AGAP012267	3L	39600996	39601619	AGAP012267-PA [Anopheles gambiae str. PEST]	-0.0233393	0.785229	-0.0240566	0.778866	-0.0567274	0.5075	-0.0574447	0.502463	-1	0	0
918	CUST_10823_PI422575199	AGAP012268-RA	AGAP012268	3L	39606318	39607313	somatostatin receptor	-0.102577	0.150191	-0.102435	0.150619	-0.167661	0.0399933	-0.16752	0.040093	-1	0	0
919	CUST_10824_PI422575199	AGAP012269-RA	AGAP012269	3L	39621966	39635202	coagulation factor xi	-0.164588	0.142395	-0.04851	0.61957	-0.1626	0.143772	-0.0465224	0.631031	-1	0	0
920	CUST_10825_PI422575199	AGAP012270-RA	AGAP012270	3L	39636203	39638991	coagulation factor xi	-0.187743	0.440758	-0.110626	0.640898	-0.209519	0.393642	-0.132402	0.578717	-1	0	0
921	CUST_10826_PI422575199	AGAP012271-RA	AGAP012271	3L	39658854	39659932	transmembrane protein 19	0.51611	0.319257	0.459873	0.368541	0.436616	0.390679	0.380379	0.449286	1	0	0
922	CUST_10827_PI422575199	AGAP012272-RA	AGAP012272	3L	39660571	39661221	---NA---	0.16771	0.217463	0.0138513	0.909691	0.165131	0.221222	0.0112722	0.926025	1	0	0
923	CUST_10828_PI422575199	AGAP012273-RA	AGAP012273	3L	39661980	39667911	sin3a-associated protein sap130	-0.0917358	0.159254	-0.217299	0.014967	-0.132266	0.0634693	-0.25783	0.00767313	-1	0	0
924	CUST_10829_PI422575199	AGAP012274-RA	AGAP012274	3L	39671653	39676897	mucin 68d	-0.0664804	0.522426	-0.0323831	0.750235	-0.0317361	0.751692	0.00236121	0.981089	0	0	0
925	CUST_1083_PI422575199	AGAP005627-RC	AGAP005627	2L	17980924	18000152	arginine kinase	-1.37619	0.13132	0.0884691	0.909019	-2.18532	0.0396404	-0.720658	0.377412	0	0	0
926	CUST_10830_PI422575199	AGAP012275-RA	AGAP012275	3L	39681723	39685520	cg14221 cg14221-pa	-0.116718	0.36159	-0.0718874	0.560628	-0.220751	0.114915	-0.17592	0.18461	-1	0	0
927	CUST_10831_PI422575199	AGAP012276-RA	AGAP012276	3L	39689492	39691917	coagulation factor xi	-0.0510879	0.513462	-0.112231	0.19075	-0.0318757	0.668541	-0.0930187	0.249469	-1	0	0
928	CUST_10832_PI422575199	AGAP012277-RA	AGAP012277	3L	39693619	39699991	coagulation factor xi	-0.177669	0.0873968	-0.213683	0.0535833	-0.161384	0.109142	-0.197399	0.0658552	-1	0	0
929	CUST_10833_PI422575199	AGAP012278-RA	AGAP012278	3L	39700222	39700973	coagulation factor xi	-0.0997391	0.265836	-0.182632	0.0771195	-0.0968594	0.26646	-0.179752	0.0747869	-1	0	0
930	CUST_10834_PI422575199	AGAP012279-RA	AGAP012279	3L	39723546	39725365	pickpocket	-0.0983005	0.221547	-0.156672	0.0824265	-0.0663314	0.372795	-0.124703	0.132536	-1	0	0
931	CUST_10835_PI422575199	AGAP012280-RA	AGAP012280	3L	39754618	39756720	isoform c	-0.0383798	0.939795	-0.364016	0.488309	-0.168897	0.74129	-0.494533	0.358646	-1	0	0
932	CUST_10836_PI422575199	AGAP012281-RA	AGAP012281	3L	39764196	39765694	dendritic cell protein	-0.473232	0.103462	-0.857427	0.0189749	-0.169065	0.493195	-0.55326	0.0693128	-1	0	0
933	CUST_10837_PI422575199	AGAP012282-RA	AGAP012282	3L	39771726	39773415	lobe protein	0.142227	0.12842	0.00975811	0.901955	0.168975	0.0789933	0.0365059	0.639146	1	0	0
934	CUST_10838_PI422575199	AGAP012283-RA	AGAP012283	3L	39776047	39778409	cysteinyl-trna synthetase	0.0303616	0.878484	-0.41592	0.0894352	0.146061	0.475229	-0.300221	0.180997	0	0	0
935	CUST_10839_PI422575199	AGAP012284-RA	AGAP012284	3L	39778896	39780246	60s ribosomal protein l18a	0.00890853	0.945391	0.0489213	0.709401	-0.0778476	0.556017	-0.0378348	0.770731	0	0	0
936	CUST_1084_PI422575199	AGAP005627-RA	AGAP005627	2L	17980924	18000152	arginine kinase	-1.2559	0.166418	0.118506	0.881073	-2.06389	0.0498895	-0.689489	0.405817	0	0	0
937	CUST_10840_PI422575199	AGAP012285-RA	AGAP012285	3L	39780513	39781259	AGAP012285-PA [Anopheles gambiae str. PEST]	-0.694268	0.0623195	-0.789121	0.0434503	-0.775016	0.0455603	-0.869868	0.0323109	-1	0	0
938	CUST_10841_PI422575199	AGAP012286-RA	AGAP012286	3L	39782787	39783924	AGAP012286-PA [Anopheles gambiae str. PEST]	-0.208872	0.55396	0.510359	0.190061	-0.356323	0.319634	0.362908	0.311895	0	0	0
939	CUST_10842_PI422575199	AGAP012287-RA	AGAP012287	3L	39785364	39787000	abc1 family protein	0.123717	0.66498	0.0749462	0.791405	0.0805388	0.776026	0.0317674	0.910229	1	0	0
940	CUST_10843_PI422575199	AGAP012288-RA	AGAP012288	3L	39796413	39798179	van gogh	-0.0600144	0.743197	-0.191117	0.326094	-0.0153478	0.932462	-0.14645	0.437925	-1	0	0
941	CUST_10844_PI422575199	AGAP012289-RA	AGAP012289	3L	39800112	39805562	dicer-2	-0.507286	0.022807	-0.357302	0.064395	-0.557348	0.0164993	-0.407364	0.0439525	-1	0	0
942	CUST_10845_PI422575199	AGAP012290-RA	AGAP012290	3L	39806679	39807409	sodium chloride dependent transporter	-0.0763787	0.490664	-0.0898468	0.422974	-0.197265	0.113389	-0.210733	0.0970181	-1	0	0
943	CUST_10846_PI422575199	AGAP012291-RA	AGAP012291	3L	39812373	39813188	cytochrome p450	-0.129105	0.661865	-0.257433	0.400385	-0.0999487	0.733114	-0.228276	0.450581	-1	0	0
944	CUST_10847_PI422575199	AGAP012292-RA	AGAP012292	3L	39814231	39816748	cytochrome p450	-0.460822	0.315695	-1.30042	0.0318559	-0.181743	0.674437	-1.02134	0.0638254	-1	0	0
945	CUST_10848_PI422575199	AGAP012293-RA	AGAP012293	3L	39817658	39818599	cytochrome p450	-0.0262152	0.911858	0.0187155	0.936985	0.100699	0.673543	0.14563	0.547528	0	0	0
946	CUST_10849_PI422575199	AGAP012294-RA	AGAP012294	3L	39818918	39820604	cytochrome p450	-0.543734	0.0144733	0.0908863	0.527784	-0.601496	0.00919808	0.0331244	0.807903	0	0	0
947	CUST_1085_PI422575199	AGAP005627-RB	AGAP005627	2L	17980924	18000152	arginine kinase	-1.23079	0.200431	0.177769	0.83578	-1.93492	0.073672	-0.526359	0.548108	0	0	0
948	CUST_10850_PI422575199	AGAP012295-RA	AGAP012295	3L	39820960	39822628	cytochrome p450	0.0968585	0.790912	-0.265258	0.480967	0.171434	0.641945	-0.190682	0.60627	0	0	0
949	CUST_10851_PI422575199	AGAP012296-RA	AGAP012296	3L	39836357	39838568	cytochrome p450	-0.473803	0.771797	2.209	0.221469	-0.555214	0.734447	2.12759	0.235783	0	0	0
950	CUST_10852_PI422575199	AGAP012297-RA	AGAP012297	3L	39838882	39841830	dna polymerase theta	-0.359742	0.00840699	-0.413448	0.00511914	-0.295356	0.0157428	-0.349062	0.00889244	-1	0	1
951	CUST_10853_PI422575199	AGAP012298-RA	AGAP012298	3L	39842291	39843009	AGAP012298-PA [Anopheles gambiae str. PEST]	-0.125716	0.399487	-0.271599	0.111537	-0.0963933	0.501708	-0.242276	0.137384	-1	0	0
952	CUST_10854_PI422575199	AGAP012299-RA	AGAP012299	3L	39850612	39883507	cyclin d2	-0.429355	0.00637016	-0.419071	0.00694499	-0.286353	0.0232552	-0.276069	0.0261175	-1	0	1
953	CUST_10855_PI422575199	AGAP012300-RA	AGAP012300	3L	39884027	39886884	AGAP012300-PA [Anopheles gambiae str. PEST]	-0.00689793	0.9714	0.0793279	0.683553	0.0784226	0.684158	0.164648	0.410058	0	0	0
954	CUST_10856_PI422575199	AGAP012301-RA	AGAP012301	3L	39923995	39925314	n -(beta-n-acetylglucosaminyl)-l-asparaginase	0.192714	0.403549	-0.0647253	0.769621	0.357688	0.157879	0.100249	0.652336	0	0	0
955	CUST_10857_PI422575199	AGAP012302-RA	AGAP012302	3L	39928958	39936423	sulfate transporter	-1.34957	0.00512791	-1.08572	0.0110587	-1.21732	0.00734169	-0.953469	0.0169809	-1	0	1
956	CUST_10858_PI422575199	AGAP012303-RA	AGAP012303	3L	39944741	39946532	paired mesoderm homeobox protein 2b	-0.0369646	0.552816	-0.0834388	0.217882	-0.134805	0.0714838	-0.181279	0.0306047	-1	0	0
957	CUST_10859_PI422575199	AGAP012304-RA	AGAP012304	3L	39966014	39967236	muscle-specific protein 20	-0.535381	0.123072	0.130302	0.659955	-0.49982	0.142541	0.165864	0.578044	0	0	0
958	CUST_1086_PI422575199	AGAP005628-RA	AGAP005628	2L	18001839	18002873	AGAP005628-PA [Anopheles gambiae str. PEST]	-0.0339842	0.436541	-0.167818	0.013009	-0.0212165	0.607477	-0.15505	0.0152537	-1	0	0
959	CUST_10860_PI422575199	AGAP012305-RA	AGAP012305	3L	39974029	39989353	muscle lim protein	0.745269	0.141335	1.64548	0.0156168	0.23322	0.597216	1.13343	0.0495382	1	0	0
960	CUST_10861_PI422575199	AGAP012306-RA	AGAP012306	3L	39991229	39992499	coiled-coil domain containing 94	1.03841	0.0030275	-0.750598	0.009735	1.19203	0.0017615	-0.596985	0.0205528	0	0	1
961	CUST_10862_PI422575199	AGAP012307-RA	AGAP012307	3L	40029016	40034980	spondin-1-like isoform 4	0.310877	0.225358	0.362022	0.17068	0.137421	0.560585	0.188565	0.433482	1	0	0
962	CUST_10863_PI422575199	AGAP012308-RA	AGAP012308	3L	40063125	40064369	ornithine decarboxylase	-0.114768	0.645941	0.0542186	0.826257	0.0467393	0.84952	0.215726	0.403208	0	0	0
963	CUST_10864_PI422575199	AGAP012309-RA	AGAP012309	3L	40070975	40071763	translation initiation factor-3	0.0813	0.362973	-0.0600678	0.490713	0.0660855	0.44553	-0.0752824	0.390097	0	0	0
964	CUST_10865_PI422575199	AGAP012310-RA	AGAP012310	3L	40073039	40075643	AGAP012310-PA [Anopheles gambiae str. PEST]	-0.378783	0.169023	-0.283138	0.278491	-0.372041	0.174058	-0.276397	0.28722	-1	0	0
965	CUST_10866_PI422575199	AGAP012311-RA	AGAP012311	3L	40079675	40083650	isoform b	-0.0110622	0.865598	-0.0511048	0.451452	-0.138331	0.0803518	-0.178374	0.0398239	-1	0	0
966	CUST_10867_PI422575199	AGAP012312-RA	AGAP012312	3L	40083849	40085088	AGAP012312-PA [Anopheles gambiae str. PEST]	-0.0958022	0.499923	0.0866808	0.539377	-0.25479	0.118317	-0.0723066	0.603546	0	0	0
967	CUST_10868_PI422575199	AGAP012313-RA	AGAP012313	3L	40124679	40147991	at-rich interactive domain-containing protein 5b	-0.027198	0.896152	0.0287593	0.890242	-0.0531246	0.798808	0.00283273	0.989107	0	0	0
968	CUST_10869_PI422575199	AGAP012314-RA	AGAP012314	3L	40141661	40142970	possible hhh motif antimicrobial peptide	-0.353053	0.388719	0.0938986	0.809903	-0.256171	0.521269	0.190781	0.628639	0	0	0
969	CUST_1087_PI422575199	AGAP005629-RA	AGAP005629	2L	18004772	18006954	AGAP005629-PA [Anopheles gambiae str. PEST]	-0.104583	0.188237	-0.227113	0.0262673	-0.00113053	0.986738	-0.123661	0.125194	-1	0	0
970	CUST_10870_PI422575199	AGAP012315-RA	AGAP012315	3L	40149969	40150790	peptidase s1 and s6 chymotrypsin hap	-0.143293	0.0473652	-0.220106	0.0121915	-0.161066	0.0303987	-0.237879	0.0083424	-1	0	1
971	CUST_10871_PI422575199	AGAP012316-RA	AGAP012316	3L	40151688	40152337	AGAP012316-PA [Anopheles gambiae str. PEST]	0.168391	0.309407	0.180646	0.280143	0.0666083	0.666958	0.0788637	0.612185	1	0	0
972	CUST_10872_PI422575199	AGAP012317-RA	AGAP012317	3L	40162985	40164361	leucine-rich transmembrane protein	-0.244276	0.134775	-0.124374	0.39487	-0.199719	0.19804	-0.0798167	0.571177	-1	0	0
973	CUST_10873_PI422575199	AGAP012318-RA	AGAP012318	3L	40168852	40169329	odorant-binding protein	-0.262509	0.462683	0.40791	0.275926	-0.147779	0.662243	0.522641	0.171161	0	0	0
974	CUST_10874_PI422575199	AGAP012319-RA	AGAP012319	3L	40171315	40172237	odorant-binding protein 56e	0.150918	0.547715	0.31289	0.245495	0.00532432	0.982562	0.167296	0.505498	1	0	0
975	CUST_10875_PI422575199	AGAP012320-RA	AGAP012320	3L	40209434	40210326	odorant-binding protein 56e	0.0688081	0.804698	0.0500322	0.857031	0.821137	0.0342961	0.802361	0.0367734	1	0	0
976	CUST_10876_PI422575199	AGAP012321-RA	AGAP012321	3L	40213816	40214477	odorant binding protein (agap012321-pa)	0.00247551	0.997001	0.980784	0.18832	0.0443912	0.94627	1.0227	0.173833	1	0	0
977	CUST_10877_PI422575199	AGAP012322-RA	AGAP012322	3L	40217381	40217853	odorant-binding protein	0.0339629	0.832337	0.082637	0.611773	0.220251	0.215868	0.268925	0.147412	1	0	0
978	CUST_10878_PI422575199	AGAP012323-RA	AGAP012323	3L	40218226	40218764	odorant-binding protein	-0.11457	0.207098	-0.201419	0.0573687	-0.098673	0.257101	-0.185522	0.0679853	-1	0	0
979	CUST_10879_PI422575199	AGAP012323-RB	AGAP012323	3L	40218226	40218764	odorant-binding protein	-0.0314671	0.630177	-0.0314587	0.630266	-0.108391	0.137818	-0.108383	0.137841	-1	0	0
980	CUST_1088_PI422575199	AGAP005630-RA	AGAP005630	2L	18009937	18015089	transitional endoplasmic reticulum atpase ter94	-0.584001	0.0970743	-1.14724	0.013265	-0.370821	0.240644	-0.934058	0.0256371	-1	0	0
981	CUST_10880_PI422575199	AGAP012324-RA	AGAP012324	3L	40219631	40220284	odorant-binding protein 56d	-0.112153	0.145821	-0.167622	0.0544357	-0.0527639	0.433252	-0.108233	0.148779	-1	0	0
982	CUST_10881_PI422575199	AGAP012325-RA	AGAP012325	3L	40221011	40221620	odorant-binding protein	0.925497	0.161829	0.774434	0.224988	0.906472	0.168489	0.755409	0.234366	1	0	0
983	CUST_10882_PI422575199	AGAP012327-RA	AGAP012327	3L	40301741	40306191	AGAP012327-PA [Anopheles gambiae str. PEST]	-0.125756	0.299871	-0.175145	0.172807	-0.0285514	0.796954	-0.0779404	0.494617	-1	0	0
984	CUST_10883_PI422575199	AGAP012328-RA	AGAP012328	3L	40505654	40506860	serine protease 14	0.214777	0.669879	-0.132528	0.790932	0.214508	0.670174	-0.132796	0.790465	0	0	0
985	CUST_10884_PI422575199	AGAP012329-RA	AGAP012329	3L	40691863	40693360	AGAP012329-PA [Anopheles gambiae str. PEST]	-0.266647	0.0817267	-0.181638	0.190181	-0.209302	0.141924	-0.124294	0.339246	-1	0	0
986	CUST_10885_PI422575199	AGAP012330-RA	AGAP012330	3L	40703188	40704434	upf0629 protein c17orf42-like protein	1.04598	0.00144298	0.933358	0.0022174	1.08014	0.00125104	0.967524	0.00189843	1	0	1
987	CUST_10886_PI422575199	AGAP012331-RA	AGAP012331	3L	40708383	40709402	odorant-binding protein 59a	-0.618701	0.148195	0.701514	0.112471	-0.444035	0.26829	0.87618	0.0643399	0	0	0
988	CUST_10887_PI422575199	AGAP012332-RA	AGAP012332	3L	40710928	40713401	differentially expressed in fdcp 6-like protein	-0.209459	0.333364	-0.176393	0.406978	-0.0900667	0.660481	-0.0570004	0.779319	-1	0	0
989	CUST_10888_PI422575199	AGAP012333-RA	AGAP012333	3L	40726257	40728060	e3 ubiquitin-protein ligase rnf25-like isoform 1	-0.00707403	0.931277	-0.128632	0.17042	0.0289123	0.723287	-0.092646	0.290311	0	0	0
990	CUST_10889_PI422575199	AGAP012334-RA	AGAP012334	3L	40732639	40738864	high mobility group non-histone	-1.18115	0.000735599	-0.660232	0.00645631	-0.773109	0.00323991	-0.25219	0.108963	-1	0	0
991	CUST_1089_PI422575199	AGAP005631-RA	AGAP005631	2L	18015541	18017179	pleiotropic regulator 1	-0.312463	0.149219	-0.519542	0.0413855	-0.125973	0.511431	-0.333053	0.129762	-1	0	0
992	CUST_10890_PI422575199	AGAP012335-RA	AGAP012335	3L	40741134	40743635	fact complex subunit ssrp1	-0.346934	0.00309291	-0.306344	0.00487945	-0.229601	0.0120575	-0.189012	0.0229692	-1	0	1
993	CUST_10891_PI422575199	AGAP012336-RA	AGAP012336	3L	40744216	40746580	n-acetylglucosamine-1-phosphotransferase subunits alpha beta-like	-0.270514	0.0535849	-0.197602	0.118945	-0.205698	0.104787	-0.132787	0.248521	-1	0	0
994	CUST_10892_PI422575199	AGAP012337-RA	AGAP012337	3L	40746746	40748425	AGAP012337-PA [Anopheles gambiae str. PEST]	-0.0591324	0.829802	-0.259514	0.370984	0.157676	0.573354	-0.0427053	0.876303	0	0	0
995	CUST_10893_PI422575199	AGAP012338-RA	AGAP012338	3L	40748501	40748926	AGAP012338-PA [Anopheles gambiae str. PEST]	-0.0507129	0.507957	-0.267207	0.0186802	-0.0111911	0.878353	-0.227685	0.029429	-1	0	0
996	CUST_10894_PI422575199	AGAP012339-RA	AGAP012339	3L	40750713	40752350	mitochondrial import receptor subunit tom20	-0.0623124	0.425444	-0.0436546	0.568212	0.0337637	0.646019	0.0524216	0.484343	0	0	0
997	CUST_10895_PI422575199	AGAP012340-RA	AGAP012340	3L	40754960	40759159	ring finger protein 17-like	-0.262496	0.370971	-0.403883	0.196268	-0.0802798	0.773175	-0.221668	0.442449	-1	0	0
998	CUST_10896_PI422575199	AGAP012341-RA	AGAP012341	3L	40776393	40776911	twin of m4	-0.0206902	0.853004	0.0484872	0.667407	-0.158989	0.192108	-0.0898116	0.425974	0	0	0
999	CUST_10897_PI422575199	AGAP012342-RA	AGAP012342	3L	40784665	40785357	enhancer of split mgamma protein	-0.0961693	0.446963	-0.00727656	0.952233	-0.213072	0.132576	-0.124179	0.333724	-1	0	0
1000	CUST_10898_PI422575199	AGAP012343-RA	AGAP012343	3L	40796278	40804246	isoform a	-0.0152048	0.841409	0.031059	0.685315	-0.171478	0.0688186	-0.125215	0.145411	0	0	0
1001	CUST_10899_PI422575199	AGAP012344-RA	AGAP012344	3L	40810325	40812118	unc93a protein	0.0549707	0.739351	0.0392497	0.811532	0.298068	0.123654	0.282347	0.139196	1	0	0
1002	CUST_109_PI422575199	AGAP004766-RA	AGAP004766	2L	3163010	3175520	endophilin a	0.0468277	0.912438	-0.532247	0.254055	0.101506	0.811748	-0.477569	0.297469	0	0	0
1003	CUST_1090_PI422575199	AGAP005632-RA	AGAP005632	2L	18017837	18019248	gamma-soluble nsf attachment protein	-0.350203	0.00393197	-0.295578	0.00724808	-0.350391	0.00349206	-0.295766	0.00645892	-1	0	1
1004	CUST_10900_PI422575199	AGAP012345-RA	AGAP012345	3L	40814209	40819052	pou domain	-0.174266	0.03438	0.0213584	0.718761	-0.225395	0.0135762	-0.02977	0.607735	0	0	0
1005	CUST_10901_PI422575199	AGAP012346-RA	AGAP012346	3L	40890087	40892623	hairy protein	-0.063998	0.349723	-0.133009	0.0927726	-0.115722	0.119483	-0.184733	0.0344213	-1	0	0
1006	CUST_10902_PI422575199	AGAP012347-RA	AGAP012347	3L	40896449	40897364	b230208h17rik protein	-0.077401	0.512952	-0.0922742	0.440784	0.0942633	0.428245	0.07939	0.49946	0	0	0
1007	CUST_10903_PI422575199	AGAP012348-RA	AGAP012348	3L	40897502	40898717	gtp-binding protein parf	-0.0096632	0.919559	0.25685	0.0460349	-0.107343	0.285439	0.159171	0.141761	0	0	0
1008	CUST_10904_PI422575199	AGAP012350-RA	AGAP012350	3L	40901306	40903526	77 kda echinoderm microtubule-associated protein	-0.259503	0.0509506	-0.552378	0.00420436	-0.115753	0.280266	-0.408627	0.0116561	-1	0	0
1009	CUST_10905_PI422575199	AGAP012351-RA	AGAP012351	3L	40904407	40905213	echinoderm microtubule-associated 2	-0.046581	0.557173	-0.133015	0.141773	-0.0972007	0.240276	-0.183635	0.0598391	-1	0	0
1010	CUST_10906_PI422575199	AGAP012352-RA	AGAP012352	3L	40909880	40910871	mdl1	1.21426	0.0318494	-0.125455	0.755054	1.22744	0.0306624	-0.112275	0.779469	0	0	0
1011	CUST_10907_PI422575199	AGAP012353-RA	AGAP012353	3L	40912061	40912569	AGAP012353-PA [Anopheles gambiae str. PEST]	-0.153836	0.280744	-0.197568	0.184792	-0.217104	0.143703	-0.260836	0.094676	-1	0	0
1012	CUST_10908_PI422575199	AGAP012354-RA	AGAP012354	3L	40971254	41017982	syntrophin-like isoform b	-0.0787236	0.41873	-0.00901728	0.922804	-0.0105798	0.906605	0.0591265	0.523517	0	0	0
1013	CUST_10909_PI422575199	AGAP012355-RA	AGAP012355	3L	41043369	41060230	merozoite surface antigen	-0.0999709	0.472502	-0.156828	0.281757	-0.101209	0.46404	-0.158066	0.275189	-1	0	0
1014	CUST_1091_PI422575199	AGAP005633-RA	AGAP005633	2L	18037371	18044208	isoform c	-0.0609806	0.569896	-0.120083	0.290361	-0.117229	0.298655	-0.176332	0.147081	-1	0	0
1015	CUST_10910_PI422575199	AGAP012356-RA	AGAP012356	3L	41067152	41067683	AGAP012356-PA [Anopheles gambiae str. PEST]	-0.104099	0.334195	-0.0442826	0.664995	-0.137115	0.218227	-0.0772977	0.456883	-1	0	0
1016	CUST_10911_PI422575199	AGAP012357-RA	AGAP012357	3L	41071146	41074028	vanin-like protein 1	0.0435494	0.774227	0.364661	0.0619857	0.249207	0.147302	0.570319	0.0147911	1	0	0
1017	CUST_10912_PI422575199	AGAP012358-RB	AGAP012358	3L	41074867	41089223	dead box atp-dependent rna helicase	-0.0759529	0.454088	-0.136253	0.211518	-0.0839869	0.40903	-0.144287	0.18864	-1	0	0
1018	CUST_10913_PI422575199	AGAP012358-RA	AGAP012358	3L	41074867	41089223	dead box atp-dependent rna helicase	-0.367699	0.0152229	-0.341183	0.0194947	-0.306295	0.0249543	-0.279779	0.0330691	-1	0	1
1019	CUST_10914_PI422575199	AGAP012359-RB	AGAP012359	3L	41079308	41091389	zinc finger	-1.43397	0.0040807	1.08038	0.011165	-1.39236	0.00404564	1.122	0.00876969	0	0	1
1020	CUST_10915_PI422575199	AGAP012359-RA	AGAP012359	3L	41079308	41091389	zinc finger	0.809509	0.271151	-1.57239	0.0683822	0.884451	0.235679	-1.49745	0.0776041	0	0	0
1021	CUST_10916_PI422575199	AGAP012360-RA	AGAP012360	3L	41093649	41115861	mucin 11a	-0.333169	0.440387	-0.277278	0.515699	-0.371036	0.393855	-0.315145	0.462979	-1	0	0
1022	CUST_10917_PI422575199	AGAP012361-RA	AGAP012361	3L	41100764	41101828	mrg-binding protein	-0.613308	0.00885847	0.160999	0.278972	-0.473733	0.0190792	0.300575	0.0733976	0	0	0
1023	CUST_10918_PI422575199	AGAP012362-RA	AGAP012362	3L	41102339	41104438	nup75	-0.451357	0.0682289	-0.206727	0.319491	-0.324751	0.14801	-0.0801217	0.681642	-1	0	0
1024	CUST_10919_PI422575199	AGAP012363-RA	AGAP012363	3L	41115956	41118996	AGAP012363-PA [Anopheles gambiae str. PEST]	0.0244883	0.725403	-0.127887	0.120415	0.00416246	0.950445	-0.148213	0.0781048	0	0	0
1025	CUST_1092_PI422575199	AGAP005634-RA	AGAP005634	2L	18053667	18058049	brain chitinase and chia	-0.0958918	0.210769	-0.0555342	0.437191	-0.0760845	0.289648	-0.0357269	0.597542	-1	0	0
1026	CUST_10920_PI422575199	AGAP012364-RA	AGAP012364	3L	41119880	41120809	AGAP012364-PA [Anopheles gambiae str. PEST]	0.163387	0.543879	-0.0366478	0.889062	0.194732	0.47341	-0.00530301	0.983854	0	0	0
1027	CUST_10921_PI422575199	AGAP012365-RA	AGAP012365	3L	41122567	41126580	isoform a	-0.0618543	0.381905	-0.0843793	0.25161	-0.184397	0.0397956	-0.206922	0.028027	-1	0	0
1028	CUST_10922_PI422575199	AGAP012366-RA	AGAP012366	3L	41127978	41131426	ubiquitin-protein ligase e3a	-0.191967	0.36462	-0.358953	0.128636	-0.112415	0.581097	-0.279402	0.210419	-1	0	0
1029	CUST_10923_PI422575199	AGAP012367-RA	AGAP012367	3L	41132773	41134888	f-box protein	0.141821	0.272772	-0.120358	0.34161	0.0474066	0.69144	-0.214772	0.125245	0	0	0
1030	CUST_10924_PI422575199	AGAP012368-RA	AGAP012368	3L	41135908	41141542	eukaryotic translation initiation factor 2-alpha kinase	-0.0249256	0.770138	-0.0808806	0.367658	-0.0535857	0.527509	-0.109541	0.230588	-1	0	0
1031	CUST_10925_PI422575199	AGAP012369-RA	AGAP012369	3L	41142055	41144112	xpa-binding protein 2	0.0490865	0.739274	-0.1049	0.488258	0.0375372	0.798105	-0.116449	0.444176	0	0	0
1032	CUST_10926_PI422575199	AGAP012370-RA	AGAP012370	3L	41145041	41146627	AGAP012370-PA [Anopheles gambiae str. PEST]	-0.0638657	0.571626	-0.0510763	0.648433	-0.0749396	0.506957	-0.0621502	0.578586	-1	0	0
1033	CUST_10927_PI422575199	AGAP012371-RA	AGAP012371	3L	41147105	41149226	monocarboxylate transporter	0.204425	0.25731	-0.0197133	0.904853	0.309493	0.114899	0.0853549	0.609012	0	0	0
1034	CUST_10928_PI422575199	AGAP012372-RA	AGAP012372	3L	41151046	41166134	0	0.00636706	0.945353	0.00413973	0.964447	-0.0649473	0.489956	-0.0671746	0.476159	0	0	0
1035	CUST_10929_PI422575199	AGAP012373-RA	AGAP012373	3L	41231615	41232703	mitotic checkpoint protein and poly + rna export protein	-0.0603344	0.696672	-0.322339	0.0887154	0.0617479	0.689244	-0.200257	0.235473	0	0	0
1036	CUST_1093_PI422575199	AGAP005635-RA	AGAP005635	2L	18060479	18067863	af188633_1 m protein	-0.205505	0.037737	-0.314728	0.00942608	-0.120243	0.138496	-0.229466	0.0243526	-1	0	0
1037	CUST_10930_PI422575199	AGAP012374-RA	AGAP012374	3L	41232774	41233520	nadh dehydrogenase	0.866844	0.0832758	1.83876	0.00821395	0.675885	0.146327	1.6478	0.0118092	1	0	0
1038	CUST_10931_PI422575199	AGAP012375-RA	AGAP012375	3L	41234121	41236116	aurora borealis	-0.28222	0.259029	-0.630143	0.0426144	-0.219033	0.363526	-0.566955	0.0568765	-1	0	0
1039	CUST_10932_PI422575199	AGAP012376-RA	AGAP012376	3L	41236535	41237137	peptidyl-prolyl cis-trans isomerase-like 1	0.0900308	0.669264	-0.779473	0.0163394	0.250626	0.268457	-0.618878	0.0338344	0	0	0
1040	CUST_10933_PI422575199	AGAP012377-RA	AGAP012377	3L	41237454	41240065	sorting nexin 14	0.0364404	0.724358	-0.415279	0.0125231	0.146355	0.201689	-0.305364	0.0334038	0	0	0
1041	CUST_10934_PI422575199	AGAP012378-RA	AGAP012378	3L	41308878	41310287	neuropeptide f receptor 76f	-0.0969428	0.277085	-0.111452	0.221879	-0.134726	0.149335	-0.149235	0.119631	-1	0	0
1042	CUST_10935_PI422575199	AGAP012379-RA	AGAP012379	3L	41348796	41350494	nitrilase and fragile histidine triad fusion protein hit	0.0207899	0.918562	-0.0322399	0.874145	0.0861712	0.674026	0.0331413	0.870149	0	0	0
1043	CUST_10936_PI422575199	AGAP012380-RA	AGAP012380	3L	41351107	41351538	small nuclear ribonucleoprotein sm d3	-0.267113	0.315911	-0.694718	0.0407781	-0.131193	0.602812	-0.558798	0.0741385	-1	0	0
1044	CUST_10937_PI422575199	AGAP012381-RA	AGAP012381	3L	41352098	41354583	major facilitator superfamily domain-containing protein 8-like	0.0701342	0.747868	0.210643	0.359352	0.105765	0.630229	0.246274	0.29225	1	0	0
1045	CUST_10938_PI422575199	AGAP012382-RA	AGAP012382	3L	41355324	41357277	major facilitator superfamily domain-containing protein 8-like	-0.23044	0.259701	-0.347625	0.11888	-0.0717329	0.702992	-0.188918	0.34127	-1	0	0
1046	CUST_10939_PI422575199	AGAP012383-RA	AGAP012383	3L	41357362	41362101	organic cation transporter	0.107956	0.551801	-0.023381	0.895035	0.147828	0.423011	0.0164906	0.925561	0	0	0
1047	CUST_1094_PI422575199	AGAP005635-RB	AGAP005635	2L	18060479	18067863	af188633_1 m protein	-0.190621	0.0261901	-0.329783	0.00398172	-0.25178	0.0093338	-0.390942	0.00188007	-1	0	1
1048	CUST_10940_PI422575199	AGAP012384-RA	AGAP012384	3L	41363038	41364509	leucine-rich repeat-containing protein 15-like	-0.104289	0.748577	0.024309	0.940045	-0.189904	0.564817	-0.0613058	0.849533	0	0	0
1049	CUST_10941_PI422575199	AGAP012385-RA	AGAP012385	3L	41376069	41380138	protein toll	-0.0457823	0.505054	-0.0921655	0.214877	-0.119251	0.120603	-0.165635	0.0523419	-1	0	0
1050	CUST_10942_PI422575199	AGAP012386-RA	AGAP012386	3L	41415523	41432021	fibrillin-2- partial	-0.0681605	0.451927	-0.0624665	0.487988	-0.0593297	0.495993	-0.0536356	0.535943	-1	0	0
1051	CUST_10943_PI422575199	AGAP012388-RA	AGAP012388	3L	41538550	41540271	AGAP012388-PA [Anopheles gambiae str. PEST]	0.504173	0.401304	-1.02605	0.128874	0.633103	0.303508	-0.897116	0.169926	0	0	0
1052	CUST_10944_PI422575199	AGAP012389-RA	AGAP012389	3L	41628550	41630292	isoform a	0.0195028	0.828864	-0.124989	0.213345	-0.0456119	0.611613	-0.190104	0.083659	0	0	0
1053	CUST_10945_PI422575199	AGAP012390-RA	AGAP012390	3L	41693522	41695667	isoform b	-0.0238342	0.931916	-0.318475	0.291148	0.144317	0.609273	-0.150325	0.595007	0	0	0
1054	CUST_10946_PI422575199	AGAP012391-RA	AGAP012391	3L	41699297	41701581	ws dgat mgat	-0.680304	0.454307	2.34979	0.0459625	-0.605869	0.501696	2.42423	0.0419174	0	0	0
1055	CUST_10947_PI422575199	AGAP012392-RA	AGAP012392	3L	41702669	41705808	uncharacterized protein c16orf14-like protein	1.27947	0.0155159	1.18433	0.0200173	1.21516	0.0183566	1.12002	0.0238971	1	1	1	1	up
1056	CUST_10948_PI422575199	AGAP012393-RA	AGAP012393	3L	41707173	41708129	gonadal protein gdl	-0.161832	0.495862	-0.532311	0.0695811	0.00945641	0.967136	-0.361023	0.169531	0	0	0
1057	CUST_10949_PI422575199	AGAP012394-RA	AGAP012394	3L	41710048	41711592	peptide methionine sulfoxide reductase	0.851602	0.243801	-0.842419	0.24808	1.07703	0.15906	-0.616991	0.378263	0	0	0
1058	CUST_1095_PI422575199	AGAP005636-RA	AGAP005636	2L	18074160	18079141	aldehyde oxidase	-0.0569161	0.691711	-0.158164	0.301562	-0.00502841	0.971665	-0.106277	0.469186	-1	0	0
1059	CUST_10950_PI422575199	AGAP012395-RA	AGAP012395	3L	41712157	41713673	peptide methionine sulfoxide reductase	0.811607	0.237699	-0.7356	0.277083	1.07802	0.139144	-0.469185	0.46747	0	0	0
1060	CUST_10951_PI422575199	AGAP012396-RA	AGAP012396	3L	41716004	41720036	kda secreted salivary peptide	0.100016	0.596331	1.06639	0.00359622	0.162	0.400855	1.12838	0.00282332	1	0	0
1061	CUST_10952_PI422575199	AGAP012397-RA	AGAP012397	3L	41720453	41721221	polymerase ii (dna directed) polypeptide h	-0.238772	0.316188	-0.366807	0.153493	-0.131858	0.560529	-0.259893	0.279568	-1	0	0
1062	CUST_10953_PI422575199	AGAP012398-RA	AGAP012398	3L	41721913	41723295	cop9 complex subunit 7a	-0.207427	0.419367	-0.228734	0.377521	-0.153194	0.54217	-0.174501	0.490653	-1	0	0
1063	CUST_10954_PI422575199	AGAP012399-RA	AGAP012399	3L	41723406	41725308	isoform a	-0.309879	0.457672	-0.353135	0.402358	0.0330211	0.934458	-0.0102341	0.979657	0	0	0
1064	CUST_10955_PI422575199	AGAP012400-RA	AGAP012400	3L	41725960	41728088	alpha-amylase	-0.970175	0.109329	-0.614423	0.263412	-0.320815	0.534181	0.0349371	0.944575	0	0	0
1065	CUST_10956_PI422575199	AGAP012401-RA	AGAP012401	3L	41729162	41731177	alpha-amylase	-0.0385992	0.948885	0.216892	0.720975	0.393397	0.524922	0.648888	0.315135	0	0	0
1066	CUST_10957_PI422575199	AGAP012402-RA	AGAP012402	3L	41731404	41732561	exosome component 8	0.259091	0.345687	-0.115892	0.657783	0.38511	0.187329	0.0101266	0.96868	0	0	0
1067	CUST_10958_PI422575199	AGAP012403-RA	AGAP012403	3L	41736474	41742484	isoform a	-0.135789	0.181297	-0.419293	0.00753601	-0.105926	0.270114	-0.389431	0.00929796	-1	0	0
1068	CUST_10959_PI422575199	AGAP012404-RA	AGAP012404	3L	41748911	41753784	alanine-glyoxylate aminotransferase	1.42536	0.0526445	-0.0714456	0.897907	1.42376	0.052725	-0.0730509	0.895571	0	0	0
1069	CUST_1096_PI422575199	AGAP005637-RA	AGAP005637	2L	18079689	18084593	aldehyde oxidase	-0.0844154	0.418002	-0.605193	0.00294419	0.0147771	0.878403	-0.506001	0.0050496	0	0	0
1070	CUST_10960_PI422575199	AGAP012405-RA	AGAP012405	3L	41751685	41753187	im:7155895 protein	0.235624	0.392951	0.762127	0.0364307	0.268865	0.323273	0.795368	0.0291051	1	0	0
1071	CUST_10961_PI422575199	AGAP012406-RA	AGAP012406	3L	41755657	41759200	transmembrane protein 64	-0.149612	0.510088	-0.566276	0.0522362	-0.143413	0.52481	-0.560077	0.0531127	-1	0	0
1072	CUST_10962_PI422575199	AGAP012407-RA	AGAP012407	3L	41763690	41768421	protein disulfide isomerase	-0.516277	0.0667567	-0.833378	0.015659	-0.385057	0.134142	-0.702159	0.026828	-1	0	0
1073	CUST_10963_PI422575199	AGAP012408-RA	AGAP012408	3L	41769006	41771149	rna m5u methyltransferase	-1.24312	0.0682268	-1.51321	0.0392192	-0.780304	0.194339	-1.05039	0.104048	-1	0	0
1074	CUST_10964_PI422575199	AGAP012410-RA	AGAP012410	3L	41783922	41787299	zinc finger protein	0.144134	0.661643	0.189961	0.567741	0.0470628	0.884889	0.0928897	0.77598	1	0	0
1075	CUST_10965_PI422575199	AGAP012411-RA	AGAP012411	3L	41808845	41811309	t-cell specific transcription tcf	-0.0518354	0.446273	-0.356297	0.00439417	-0.10917	0.140469	-0.413632	0.00225032	-1	0	0
1076	CUST_10966_PI422575199	AGAP012412-RA	AGAP012412	3L	41815484	41816680	ceramide glucosyltransferase	-0.402538	0.0287059	-0.576684	0.00869944	-0.211608	0.151206	-0.385755	0.0320037	-1	0	0
1077	CUST_10967_PI422575199	AGAP012413-RA	AGAP012413	3L	41822706	41824363	cyclin a	-1.25764	0.0697066	-2.12653	0.0141538	-0.553635	0.339698	-1.42253	0.0496715	-1	0	0
1078	CUST_10968_PI422575199	AGAP012414-RA	AGAP012414	3L	41826549	41828336	n-acetyl galactosaminyl transferase 6	-0.600295	0.0306338	-0.651141	0.0237389	-0.352936	0.126148	-0.403781	0.0920953	-1	0	0
1079	CUST_10969_PI422575199	AGAP012415-RA	AGAP012415	3L	41828846	41829610	pmp22 peroxisomal membrane	0.148258	0.233646	-0.106753	0.369948	0.170232	0.17378	-0.0847782	0.456762	0	0	0
1080	CUST_1097_PI422575199	AGAP005638-RA	AGAP005638	2L	18086336	18091358	aldehyde oxidase	-0.125854	0.153655	-0.19338	0.054063	-0.150145	0.0963882	-0.217671	0.0349099	-1	0	0
1081	CUST_10970_PI422575199	AGAP012416-RA	AGAP012416	3L	41830112	41831098	polymerase iii (dna directed) polypeptide g	0.876306	0.484394	0.41484	0.734013	0.348775	0.774606	-0.112692	0.925908	0	0	0
1082	CUST_10971_PI422575199	AGAP012417-RA	AGAP012417	3L	41831074	41834030	exocyst complex component 1	-0.215783	0.174692	-0.419527	0.0327723	-0.105326	0.46484	-0.30907	0.0769468	-1	0	0
1083	CUST_10972_PI422575199	AGAP012418-RA	AGAP012418	3L	41834603	41835368	conserved protein	1.29145	0.0403854	2.31871	0.005822	1.02326	0.0766012	2.05053	0.00894104	1	1	0
1084	CUST_10973_PI422575199	AGAP012419-RA	AGAP012419	3L	41839709	41841606	isoform a	0.7786	0.165825	0.133173	0.786605	0.966696	0.10334	0.321269	0.523175	1	0	0
1085	CUST_10974_PI422575199	AGAP012420-RA	AGAP012420	3L	41851461	41852294	AGAP012420-PA [Anopheles gambiae str. PEST]	-0.119721	0.707287	-0.298852	0.370912	-0.153626	0.631326	-0.332758	0.324064	-1	0	0
1086	CUST_10975_PI422575199	AGAP012421-RA	AGAP012421	3L	41854472	41869110	AGAP012421-PA [Anopheles gambiae str. PEST]	0.477913	0.307177	0.599319	0.216413	0.180644	0.681065	0.302051	0.500524	1	0	0
1087	CUST_10976_PI422575199	AGAP012422-RA	AGAP012422	3L	41870678	41872969	serine threonine-protein kinase wnk	0.262608	0.339969	0.27611	0.318642	0.0507335	0.844152	0.0642352	0.803744	1	0	0
1088	CUST_10977_PI422575199	AGAP012423-RA	AGAP012423	3L	41875112	41882732	serine threonine-protein kinase wnk	0.223857	0.215866	0.204334	0.251148	-0.0611779	0.70682	-0.0807004	0.622246	0	0	0
1089	CUST_10978_PI422575199	AGAP012424-RA	AGAP012424	3L	41924090	41939037	insulin receptor	-0.0121687	0.854996	-0.13493	0.0968122	0.00509581	0.936917	-0.117665	0.12366	0	0	0
1090	CUST_10979_PI422575199	AGAP012425-RA	AGAP012425	3L	41943601	41945529	leucine-rich transmembrane protein	-0.443633	0.359368	-0.514183	0.296718	-0.149946	0.744146	-0.220496	0.634122	-1	0	0
1091	CUST_1098_PI422575199	AGAP005639-RA	AGAP005639	2L	18093303	18104524	atp-binding cassette transporter	-0.0948127	0.311238	-0.237923	0.0438406	-0.10214	0.274839	-0.245251	0.0385814	-1	0	0
1092	CUST_10980_PI422575199	AGAP012426-RA	AGAP012426	3L	41950563	41952426	sex peptide receptor	-0.0266755	0.875201	0.0247677	0.884034	-0.121799	0.484358	-0.0703557	0.679561	0	0	0
1093	CUST_10981_PI422575199	AGAP012427-RA	AGAP012427	3L	41953475	41961503	sex peptide receptor	-0.119124	0.13779	-0.155787	0.072683	-0.235012	0.0196384	-0.271675	0.0121016	-1	0	0
1094	CUST_10982_PI422575199	AGAP011949-RA	AGAP011949	3L	35503535	35504293	casps2 protein	-0.039074	0.705673	-0.0766213	0.470754	-0.0735681	0.481717	-0.111115	0.306879	-1	0	0
1095	CUST_10983_PI422575199	AGAP011950-RA	AGAP011950	3L	35505571	35506332	casps2 protein	-0.226141	0.0306282	-0.24139	0.0249765	-0.172984	0.0620676	-0.188233	0.0490572	-1	0	0
1096	CUST_10984_PI422575199	AGAP011952-RA	AGAP011952	3L	35509736	35510690	casps4 protein	-0.264619	0.235692	-0.286477	0.205694	-0.175366	0.406883	-0.197223	0.356512	-1	0	0
1097	CUST_10985_PI422575199	AGAP011951-RA	AGAP011951	3L	35507114	35507895	casps4 protein	-0.218867	0.0567469	-0.37726	0.010225	-0.298426	0.0202019	-0.456819	0.00462843	-1	0	0
1098	CUST_10986_PI422575199	AGAP010828-RA	AGAP010828	3L	11513998	11522239	caspase-3 precursor	-0.109807	0.0982061	-0.147465	0.0448055	-0.16611	0.0284473	-0.203768	0.014671	-1	0	0
1099	CUST_10987_PI422575199	AGAP010829-RA	AGAP010829	3L	11524693	11531472	caspase-3 precursor	-0.101167	0.177359	-0.14309	0.081786	-0.0732673	0.288612	-0.11519	0.126969	-1	0	0
1100	CUST_10988_PI422575199	AGAP010826-RA	AGAP010826	3L	11509509	11510123	caspase-3 precursor	-0.138034	0.396826	-0.742667	0.00698093	0.0216838	0.88755	-0.582949	0.0154776	0	0	0
1101	CUST_10989_PI422575199	AGAP010517-RA	AGAP010517	3L	5581880	5582955	superoxide mn	1.22291	0.00741002	0.966141	0.0166466	1.18712	0.00820134	0.930343	0.0187936	1	0	1
1102	CUST_1099_PI422575199	AGAP005640-RA	AGAP005640	2L	18121372	18124666	pre-mrna splicing factor	-0.206405	0.22676	-0.186646	0.266468	-0.225531	0.183727	-0.205772	0.216902	-1	0	0
1103	CUST_10990_PI422575199	AGAP011278-RA	AGAP011278	3L	20489500	20489961	galectin	-0.157818	0.0952363	-0.108412	0.209392	-0.123935	0.152573	-0.0745293	0.348683	-1	0	0
1104	CUST_10991_PI422575199	AGAP011287-RA	AGAP011287	3L	20570651	20571617	gale5 protein	-0.0447902	0.666276	-0.0380701	0.712981	0.0887587	0.401001	0.0954788	0.369696	0	0	0
1105	CUST_10992_PI422575199	AGAP012409-RA	AGAP012409	3L	41771464	41773010	gram-negative bacteria binding protein 3	-0.153408	0.340619	-0.197164	0.237165	0.049368	0.744059	0.00561196	0.970178	0	0	0
1106	CUST_10993_PI422575199	AGAP011974-RA	AGAP011974	3L	35714958	35717153	mam domain-containing glycosylphosphatidylinositol anchor protein 1	-0.12776	0.69947	0.712262	0.0817327	-0.0959267	0.764208	0.744095	0.0674274	0	0	0
1107	CUST_10994_PI422575199	AGAP010636-RA	AGAP010636	3L	7767929	7770895	toll	-0.168416	0.257572	-0.333506	0.0592829	-0.0216734	0.870813	-0.186763	0.209585	-1	0	0
1108	CUST_10995_PI422575199	AGAP010669-RA	AGAP010669	3L	8174795	8178377	toll-related protein	-0.00192247	0.993433	-0.165888	0.491982	0.00244824	0.991386	-0.161518	0.49079	0	0	0
1109	CUST_10996_PI422575199	AGAP012387-RA	AGAP012387	3L	41486836	41491215	toll-like receptor (agap012387-pa)	-0.15763	0.0589057	-0.19708	0.0306864	-0.164971	0.0473963	-0.204421	0.0247743	-1	0	0
1110	CUST_10997_PI422575199	AGAP012326-RA	AGAP012326	3L	40293607	40297410	cg8595	0.0381204	0.557547	-0.0654576	0.334116	-0.0192891	0.755276	-0.122867	0.100612	0	0	0
1111	CUST_10998_PI422575199	AGAP011187-RA	AGAP011187	3L	18555488	18559531	toll	0.0641695	0.789197	0.106146	0.66099	0.00519178	0.982619	0.0471686	0.843517	1	0	0
1112	CUST_10999_PI422575199	AGAP011186-RA	AGAP011186	3L	18353919	18358304	toll	0.0444926	0.817666	0.394337	0.0945532	-0.201424	0.32681	0.14842	0.456956	0	0	0
1113	CUST_11_PI422575199	AGAP004685-RA	AGAP004685	2L	493579	497632	dna replication helicase dna2	-0.30758	0.417025	-0.580692	0.162999	0.0056093	0.987619	-0.267503	0.475142	0	0	0
1114	CUST_110_PI422575199	AGAP004767-RA	AGAP004767	2L	3194035	3196599	ken and barbie	-0.152151	0.0803884	-0.116961	0.147966	-0.181079	0.0492624	-0.145888	0.0877821	-1	0	0
1115	CUST_1100_PI422575199	AGAP005641-RA	AGAP005641	2L	18132154	18165156	isoform a	-0.240163	0.0221642	-0.433786	0.00279916	-0.191767	0.040253	-0.385389	0.0038513	-1	0	1
1116	CUST_11000_PI422575199	AGAP011294-RA	AGAP011294	3L	20627828	20628236	defensin	-1.15552	0.0608803	-1.2149	0.0529937	-0.72268	0.180461	-0.782061	0.154375	-1	0	0
1117	CUST_11001_PI422575199	AGAP010709-RA	AGAP010709	3L	8879334	8887946	ctl2 protein	-0.0985689	0.163406	-0.214696	0.0205892	-0.125348	0.0887853	-0.241476	0.012526	-1	0	0
1118	CUST_11002_PI422575199	AGAP010708-RA	AGAP010708	3L	8870420	8870794	galactose-specific c-type	-0.0986466	0.297394	-0.0454323	0.610782	-0.134882	0.166367	-0.0816677	0.36413	-1	0	0
1119	CUST_11003_PI422575199	AGAP010423-RA	AGAP010423	3L	3092566	3094734	stat1 protein	-0.125265	0.106878	-0.220197	0.0218901	-0.10736	0.147137	-0.202292	0.0277416	-1	0	0
1120	CUST_11004_PI422575199	AGAP013282-RA	AGAP013282	3L	12790004	12791984	oxidase peroxidase	-0.0209012	0.757579	-0.127454	0.114064	0.00894194	0.893227	-0.0976114	0.193622	0	0	0
1121	CUST_11005_PI422575199	AGAP010899-RA	AGAP010899	3L	12786986	12788946	oxidase peroxidase	-0.115753	0.322647	-0.112128	0.336187	-0.112344	0.328364	-0.108718	0.342353	-1	0	0
1122	CUST_11006_PI422575199	AGAP010810-RA	AGAP010810	3L	10791477	10797515	oxidase peroxidase	-0.0598792	0.336614	-0.162683	0.0413941	-0.102986	0.124797	-0.20579	0.0179826	-1	0	0
1123	CUST_11007_PI422575199	AGAP013327-RA	AGAP013327	3L	10786057	10788017	oxidase peroxidase	-0.517884	0.116628	-0.280425	0.340566	-0.344537	0.253796	-0.107078	0.700208	-1	0	0
1124	CUST_11008_PI422575199	AGAP011216-RA	AGAP011216	3L	19446199	19448003	oxidase peroxidase	0.0106406	0.899332	-0.0517067	0.548391	-0.0862151	0.331334	-0.148562	0.129747	0	0	0
1125	CUST_11009_PI422575199	AGAP011782-RA	AGAP011782	3L	33252286	33254243	clipa6 protein	-0.0290433	0.731864	-0.0515931	0.549482	0.0750951	0.388388	0.0525453	0.535828	0	0	0
1126	CUST_1101_PI422575199	AGAP005642-RA	AGAP005642	2L	18141436	18142458	serine protease	-0.0485474	0.495358	-0.195333	0.0393684	-0.0436445	0.525093	-0.19043	0.0386234	-1	0	0
1127	CUST_11010_PI422575199	AGAP011785-RA	AGAP011785	3L	33261460	33262654	serine protease	-0.69355	0.445547	-0.544031	0.543552	-0.989909	0.294017	-0.84039	0.363524	-1	0	0
1128	CUST_11011_PI422575199	AGAP011786-RA	AGAP011786	3L	33264409	33265710	serine protease	-0.00986209	0.958964	-0.0455981	0.812641	0.0535422	0.780496	0.0178062	0.925808	0	0	0
1129	CUST_11012_PI422575199	AGAP010815-RA	AGAP010815	3L	11202091	11206882	tep1	0.445261	0.336868	-0.300761	0.502311	0.557701	0.243211	-0.188321	0.668199	0	0	0
1130	CUST_11013_PI422575199	AGAP010816-RA	AGAP010816	3L	11215246	11220064	tep1	-0.724121	0.402192	0.418857	0.61691	-0.295112	0.72216	0.847866	0.334496	0	0	0
1131	CUST_11014_PI422575199	AGAP010812-RA	AGAP010812	3L	11001288	11007349	tep1	0.802863	0.461385	0.916015	0.405664	0.817583	0.453683	0.930735	0.398717	1	0	0
1132	CUST_11015_PI422575199	AGAP010830-RA	AGAP010830	3L	11595534	11600216	tep1	-0.0462718	0.646	-0.0818425	0.429978	-0.0929789	0.371923	-0.12855	0.237178	-1	0	0
1133	CUST_11016_PI422575199	AGAP010819-RA	AGAP010819	3L	11291103	11295788	tep1	-0.12172	0.0742309	-0.144947	0.0459377	-0.120658	0.0698615	-0.143885	0.0427777	-1	0	0
1134	CUST_11017_PI422575199	AGAP010814-RA	AGAP010814	3L	11185704	11190462	tep1	-0.0866091	0.483933	-0.352514	0.0349659	-0.0627578	0.603285	-0.328663	0.0419608	-1	0	0
1135	CUST_11018_PI422575199	AGAP011790-RB	AGAP011790	3L	33279985	33281890	serine protease	0.754542	0.448412	0.774374	0.43749	1.27795	0.227867	1.29778	0.221995	1	0	0
1136	CUST_11019_PI422575199	AGAP011787-RA	AGAP011787	3L	33268389	33269658	serine protease	0.337028	0.614354	0.457369	0.500169	0.201636	0.760389	0.321976	0.62961	1	0	0
1137	CUST_1102_PI422575199	AGAP005643-RA	AGAP005643	2L	18166375	18168796	ring finger and wd repeat domain-containing protein 3	-0.0658578	0.605618	-0.519678	0.0115504	0.139236	0.298734	-0.314585	0.0543294	0	0	0
1138	CUST_11020_PI422575199	AGAP011789-RA	AGAP011789	3L	33275117	33276554	clipa6 protein	0.113558	0.800128	-0.575059	0.242542	0.625191	0.209989	-0.0634265	0.887019	0	0	0
1139	CUST_11021_PI422575199	AGAP010968-RA	AGAP010968	3L	14000015	14001312	serine protease	0.213672	0.642515	-0.181069	0.69285	1.00425	0.0779223	0.609512	0.225809	0	0	0
1140	CUST_11022_PI422575199	AGAP011783-RA	AGAP011783	3L	33254563	33255824	serine protease	-0.300155	0.0322975	-0.0350281	0.726209	-0.391139	0.0123537	-0.126011	0.235532	-1	0	0
1141	CUST_11023_PI422575199	AGAP010833-RA	AGAP010833	3L	11652564	11654020	clipb14	0.64102	0.146647	1.82726	0.0068663	0.69393	0.12335	1.88017	0.00618732	1	0	0
1142	CUST_11024_PI422575199	AGAP011225-RA	AGAP011225	3L	19543060	19543962	fbn8	-0.0265059	0.842298	-0.0409859	0.759234	-0.14232	0.313918	-0.1568	0.273606	-1	0	0
1143	CUST_11025_PI422575199	AGAP010717-RA	AGAP010717	3L	8939373	8941390	structural constituent of	0.0280047	0.856953	0.114452	0.47609	-0.17001	0.294844	-0.0835619	0.585722	0	0	0
1144	CUST_11026_PI422575199	AGAP007731-RA	AGAP007731	3R	13603	21758	cg6734 cg6734-pa	-0.639308	0.0398113	-0.438242	0.108605	-0.559198	0.0581187	-0.358133	0.167258	-1	0	0
1145	CUST_11027_PI422575199	AGAP007732-RA	AGAP007732	3R	24056	39486	sodium-dependent phosphate transporter	-0.504616	0.0737629	0.302646	0.222275	-0.419558	0.115425	0.387704	0.137512	0	0	0
1146	CUST_11028_PI422575199	AGAP007733-RA	AGAP007733	3R	39643	41560	sodium-dependent phosphate transporter	-0.106788	0.0954344	-0.192794	0.0171888	-0.123284	0.060647	-0.209291	0.0117108	-1	0	0
1147	CUST_11029_PI422575199	AGAP007734-RA	AGAP007734	3R	57849	62977	cg31790 cg31790-pa	-0.0634626	0.402064	-0.117415	0.158213	-0.0749727	0.319608	-0.128925	0.1226	-1	0	0
1148	CUST_1103_PI422575199	AGAP005644-RA	AGAP005644	2L	18171713	18174890	neurotactin	0.394263	0.099675	0.945964	0.00687686	-0.0634763	0.746268	0.488225	0.0559895	0	0	0
1149	CUST_11030_PI422575199	AGAP007735-RA	AGAP007735	3R	82151	83064	AGAP007735-PA [Anopheles gambiae str. PEST]	-0.363621	0.0225453	-0.0310198	0.773447	-0.404006	0.0154544	-0.0714041	0.513515	-1	0	0
1150	CUST_11031_PI422575199	AGAP007736-RA	AGAP007736	3R	82151	142545	misexpression suppressor of	-0.0367598	0.827454	-0.0611399	0.7185	0.0669864	0.691724	0.0426063	0.799625	0	0	0
1151	CUST_11032_PI422575199	AGAP007737-RA	AGAP007737	3R	149476	153955	deoxyribonuclease i	-0.00521808	0.961882	-0.0271828	0.804176	0.062074	0.56806	0.0401093	0.70861	0	0	0
1152	CUST_11033_PI422575199	AGAP007738-RA	AGAP007738	3R	166770	169081	AGAP007738-PA [Anopheles gambiae str. PEST]	-0.0382069	0.924245	3.62071e-05	0.999928	-0.354958	0.39529	-0.316715	0.44377	0	0	0
1153	CUST_11034_PI422575199	AGAP007739-RA	AGAP007739	3R	170090	172297	wd-repeat protein	-0.201672	0.465075	0.32153	0.267798	-0.23686	0.384628	0.286342	0.303712	0	0	0
1154	CUST_11035_PI422575199	AGAP007740-RA	AGAP007740	3R	172973	173928	ribosomal protein p1	-0.482086	0.141307	-0.677387	0.0619342	-0.228313	0.433929	-0.423614	0.18222	-1	0	0
1155	CUST_11036_PI422575199	AGAP007741-RA	AGAP007741	3R	174263	175359	cg13690	-0.480242	0.0334379	-0.579556	0.0184392	-0.349592	0.0807522	-0.448906	0.0405523	-1	0	0
1156	CUST_11037_PI422575199	AGAP007742-RA	AGAP007742	3R	176320	179405	upf0555 protein kiaa0776-like protein	0.208325	0.356193	0.155415	0.480311	0.0394654	0.852539	-0.0134451	0.949401	0	0	0
1157	CUST_11038_PI422575199	AGAP007743-RA	AGAP007743	3R	183531	191944	monocarboxylate transporter	-0.0888803	0.394206	-0.0872721	0.402025	-0.0799274	0.430016	-0.0783192	0.438611	-1	0	0
1158	CUST_11039_PI422575199	AGAP007744-RA	AGAP007744	3R	195983	210038	AGAP007744-PA [Anopheles gambiae str. PEST]	-0.0293713	0.690779	-0.0154639	0.83281	-0.107889	0.180012	-0.0939813	0.230429	-1	0	0
1159	CUST_1104_PI422575199	AGAP005645-RA	AGAP005645	2L	18215535	18216490	3-alpha-(or 20-beta)-hydroxysteroid dehydrogenase	2.6797	0.0531593	1.29149	0.260546	2.79567	0.0470947	1.40746	0.226644	1	1	0
1160	CUST_11040_PI422575199	AGAP007745-RA	AGAP007745	3R	214912	216077	AGAP007745-PA [Anopheles gambiae str. PEST]	-1.40675	0.0393594	-1.59313	0.0269191	-0.912056	0.12167	-1.09844	0.0777021	-1	0	0
1161	CUST_11041_PI422575199	AGAP007746-RA	AGAP007746	3R	211256	212014	AGAP007746-PA [Anopheles gambiae str. PEST]	0.00233785	0.981377	-0.0467483	0.645541	-0.0980764	0.352893	-0.147163	0.1902	0	0	0
1162	CUST_11042_PI422575199	AGAP007747-RA	AGAP007747	3R	217347	218358	AGAP007747-PA [Anopheles gambiae str. PEST]	-1.55323	0.0531052	-2.89316	0.00716829	-0.670277	0.305734	-2.0102	0.0244693	-1	0	0
1163	CUST_11043_PI422575199	AGAP007748-RA	AGAP007748	3R	220515	221237	AGAP007748-PA [Anopheles gambiae str. PEST]	-0.171426	0.345502	-0.282592	0.152977	-0.17342	0.336184	-0.284585	0.147599	-1	0	0
1164	CUST_11044_PI422575199	AGAP007749-RA	AGAP007749	3R	224948	227655	tbc1 domain family member 23	-0.434278	0.107549	-0.693562	0.0298858	-0.386085	0.139352	-0.645369	0.036995	-1	0	0
1165	CUST_11045_PI422575199	AGAP007750-RA	AGAP007750	3R	228685	230557	AGAP007750-PA [Anopheles gambiae str. PEST]	-0.0635744	0.402586	-0.225472	0.0294581	-0.0906811	0.241793	-0.252579	0.0187252	-1	0	0
1166	CUST_11046_PI422575199	AGAP007751-RA	AGAP007751	3R	228685	256328	isoform a	-1.11178	0.163165	-1.06741	0.176741	-0.865143	0.254724	-0.820773	0.276037	-1	0	0
1167	CUST_11047_PI422575199	AGAP007752-RA	AGAP007752	3R	265128	267074	sugar transporter	0.609108	0.638071	-0.998164	0.451809	0.977913	0.460337	-0.629359	0.627263	0	0	0
1168	CUST_11048_PI422575199	AGAP007753-RA	AGAP007753	3R	267764	271254	sugar transporter	1.47561	0.080507	0.37042	0.590464	1.5994	0.0651349	0.494213	0.479143	1	0	0
1169	CUST_11049_PI422575199	AGAP007753-RB	AGAP007753	3R	267764	271254	sugar transporter	-0.189293	0.191352	-0.374578	0.0359387	-0.0952887	0.460174	-0.280574	0.07408	-1	0	0
1170	CUST_1105_PI422575199	AGAP005646-RA	AGAP005646	2L	18220868	18229541	henmt_drome ame: full=small rna 2 -o-methyltransferase ame: full=hen1 methyltransferase homolog short= en1 ame: full=pirna methyltransferase	0.127807	0.466853	0.701802	0.0115944	0.174327	0.330831	0.748323	0.00899113	1	0	0
1171	CUST_11050_PI422575199	AGAP007754-RA	AGAP007754	3R	272627	279864	sugar transporter	0.604494	0.158823	1.07311	0.0373005	0.0644945	0.862172	0.533111	0.200792	1	0	0
1172	CUST_11051_PI422575199	AGAP007755-RA	AGAP007755	3R	301777	304005	sugar transporter	-0.0523499	0.536579	-0.180278	0.0806818	-0.119012	0.195301	-0.246941	0.0321867	-1	0	0
1173	CUST_11052_PI422575199	AGAP007757-RA	AGAP007757	3R	315137	316697	gustatory receptor	-0.063854	0.603888	-0.0514311	0.674062	-0.138008	0.277925	-0.125585	0.31729	-1	0	0
1174	CUST_11053_PI422575199	AGAP007758-RA	AGAP007758	3R	317615	323910	leucine-rich transmembrane	-0.0926638	0.807806	0.322545	0.416887	-0.16101	0.674168	0.254198	0.5142	0	0	0
1175	CUST_11054_PI422575199	AGAP007759-RA	AGAP007759	3R	360240	372383	defective proboscis extension	-0.0408872	0.584574	-0.0403065	0.589709	-0.142136	0.100073	-0.141556	0.101058	-1	0	0
1176	CUST_11055_PI422575199	AGAP007760-RA	AGAP007760	3R	420650	423609	hypothetical conserved protein	0.866016	0.177947	0.634188	0.297968	0.652926	0.285653	0.421099	0.471578	1	0	0
1177	CUST_11056_PI422575199	AGAP007761-RA	AGAP007761	3R	461780	478211	c4b-binding protein beta chain	-0.28945	0.089773	-0.137244	0.350287	-0.588225	0.00952431	-0.436019	0.0257945	-1	0	0
1178	CUST_11057_PI422575199	AGAP007762-RA	AGAP007762	3R	466370	468350	domain-containing protein 4	-0.0605435	0.316237	-0.0793536	0.207971	-0.13309	0.0606353	-0.1519	0.0416817	-1	0	0
1179	CUST_11058_PI422575199	AGAP007763-RA	AGAP007763	3R	483004	483848	AGAP007763-PA [Anopheles gambiae str. PEST]	-0.0371371	0.621287	0.0298175	0.689886	-0.140508	0.105139	-0.0735538	0.335915	0	0	0
1180	CUST_11059_PI422575199	AGAP007764-RA	AGAP007764	3R	496704	497036	zinc finger	-0.0847558	0.434824	-0.0951414	0.385513	-0.20022	0.10881	-0.210605	0.0964774	-1	0	0
1181	CUST_1106_PI422575199	AGAP005647-RA	AGAP005647	2L	18223267	18228014	AGAP005647-PA [Anopheles gambiae str. PEST]	-0.107374	0.178666	-0.418505	0.00315321	-0.0534607	0.449572	-0.364592	0.00465287	-1	0	0
1182	CUST_11060_PI422575199	AGAP007765-RA	AGAP007765	3R	498007	502768	isoform a	-0.384574	0.111098	-0.711011	0.0196157	-0.144864	0.483903	-0.471301	0.0662508	-1	0	0
1183	CUST_11061_PI422575199	AGAP007766-RA	AGAP007766	3R	503148	505076	domain-containing protein 7	0.0766059	0.255813	0.261274	0.0106677	0.0232573	0.699248	0.207925	0.0206059	1	0	0
1184	CUST_11062_PI422575199	AGAP007767-RA	AGAP007767	3R	505059	507187	AGAP007767-PA [Anopheles gambiae str. PEST]	-1.95288	0.12506	-2.13413	0.101932	-1.18531	0.3051	-1.36656	0.246923	-1	-1	0
1185	CUST_11063_PI422575199	AGAP007768-RA	AGAP007768	3R	508104	508916	mitochondrial cytochrome c oxidase subunit vic	1.38391	0.0543546	2.45445	0.00877291	1.24611	0.0720046	2.31665	0.0106822	1	1	0
1186	CUST_11064_PI422575199	AGAP007769-RA	AGAP007769	3R	509235	510341	aaa atpase	-0.243889	0.347467	-0.106897	0.665349	-0.46702	0.104136	-0.330029	0.212699	-1	0	0
1187	CUST_11065_PI422575199	AGAP007770-RA	AGAP007770	3R	510501	511327	AGAP007770-PA [Anopheles gambiae str. PEST]	-0.101162	0.0816997	-0.298135	0.00241824	-0.0852469	0.114425	-0.28222	0.00263461	-1	0	0
1188	CUST_11066_PI422575199	AGAP007771-RA	AGAP007771	3R	516759	528049	0	-0.219149	0.348975	0.000774823	0.99719	-0.271236	0.258507	-0.0513124	0.815644	0	0	0
1189	CUST_11067_PI422575199	AGAP007772-RA	AGAP007772	3R	532385	536677	uv radiation resistance-associated gene protein	-0.172648	0.122164	-0.115389	0.261269	-0.125108	0.218296	-0.0678496	0.473036	-1	0	0
1190	CUST_11068_PI422575199	AGAP007773-RA	AGAP007773	3R	537304	538766	AGAP007773-PA [Anopheles gambiae str. PEST]	-0.219653	0.13454	-0.15524	0.256415	-0.348878	0.0401657	-0.284465	0.0710936	-1	0	0
1191	CUST_11069_PI422575199	AGAP007774-RA	AGAP007774	3R	538457	547311	b4 gene product	-0.14972	0.27887	-0.146592	0.287581	-0.0691496	0.582788	-0.0660216	0.599297	-1	0	0
1192	CUST_1107_PI422575199	AGAP005648-RA	AGAP005648	2L	18230861	18233023	ankrd12 protein	0.26759	0.0732364	0.345402	0.0356656	0.137761	0.269543	0.215572	0.115595	1	0	0
1193	CUST_11070_PI422575199	AGAP007775-RA	AGAP007775	3R	611974	614177	atp-dependent dna helicase pif1	-0.685756	0.110903	-1.15624	0.02629	-0.292546	0.432626	-0.763031	0.0854163	-1	0	0
1194	CUST_11071_PI422575199	AGAP007776-RA	AGAP007776	3R	620123	729721	sloan-kettering institute proto-oncogene product	-0.0664874	0.38625	-0.167865	0.0702062	-0.126217	0.129605	-0.227594	0.0264455	-1	0	0
1195	CUST_11072_PI422575199	AGAP007777-RA	AGAP007777	3R	738933	744146	isoform b	-0.758734	0.0390163	1.02644	0.0149661	-0.978951	0.0173839	0.806223	0.0322599	0	0	1
1196	CUST_11073_PI422575199	AGAP007778-RA	AGAP007778	3R	746035	750795	dna-directed rna mitochondrial	0.185557	0.0454198	0.0491459	0.489359	0.144296	0.0832543	0.0078851	0.906186	1	0	0
1197	CUST_11074_PI422575199	AGAP007779-RA	AGAP007779	3R	751509	753599	protein isoform b-like	1.1589	0.204578	1.20667	0.19005	1.05504	0.239985	1.10281	0.222907	1	1	0
1198	CUST_11075_PI422575199	AGAP007780-RA	AGAP007780	3R	755091	760964	cg8844	2.32738	0.141584	2.46862	0.124556	2.43167	0.128563	2.57291	0.113208	1	1	0
1199	CUST_11076_PI422575199	AGAP007781-RA	AGAP007781	3R	762798	768298	thor	0.355508	0.183123	0.364456	0.174607	0.277239	0.277436	0.286187	0.264493	1	0	0
1200	CUST_11077_PI422575199	AGAP007782-RA	AGAP007782	3R	784499	786557	transcription factor glial cells missing	-0.0163677	0.827125	-0.0790913	0.323004	-0.0772097	0.31971	-0.139933	0.108777	-1	0	0
1201	CUST_11078_PI422575199	AGAP007783-RA	AGAP007783	3R	820518	822514	transcription factor glial cells	-0.107154	0.185918	-0.135842	0.11322	-0.118366	0.147842	-0.147054	0.0901485	-1	0	0
1202	CUST_11079_PI422575199	AGAP007784-RA	AGAP007784	3R	833176	836369	3-hydroxyacyl-coa dehyrogenase	0.188775	0.624947	0.00870423	0.981717	0.264708	0.499202	0.0846369	0.824084	1	0	0
1203	CUST_1108_PI422575199	AGAP005649-RA	AGAP005649	2L	18267307	18270472	ankyrin repeat domain-containing protein 12	0.178695	0.469516	0.304861	0.244978	0.100024	0.677532	0.22619	0.368587	1	0	0
1204	CUST_11080_PI422575199	AGAP007785-RA	AGAP007785	3R	836877	837877	AGAP007785-PA [Anopheles gambiae str. PEST]	0.000806492	0.991525	-0.0596066	0.450614	-0.0581673	0.447516	-0.11858	0.161463	0	0	0
1205	CUST_11081_PI422575199	AGAP007786-RA	AGAP007786	3R	838019	840304	isocitrate dehydrogenase	1.57186	0.0316075	2.21865	0.0102117	1.19859	0.0685281	1.84538	0.0189138	1	1	0
1206	CUST_11082_PI422575199	AGAP007787-RA	AGAP007787	3R	840598	841555	AGAP007787-PA [Anopheles gambiae str. PEST]	-0.818591	0.0332939	-0.732362	0.0463124	-0.351241	0.242717	-0.265012	0.359871	-1	0	0
1207	CUST_11083_PI422575199	AGAP007788-RA	AGAP007788	3R	841587	860397	0	0.249652	0.208851	0.511303	0.0374745	0.0949308	0.588787	0.356582	0.0921788	1	0	0
1208	CUST_11084_PI422575199	AGAP007789-RA	AGAP007789	3R	863586	871317	isoform a	-0.118676	0.1732	-0.21613	0.0393704	-0.119691	0.159913	-0.217145	0.0353009	-1	0	0
1209	CUST_11085_PI422575199	AGAP007790-RA	AGAP007790	3R	872547	879905	sodium potassium-dependent atpase beta-2 subunit	-0.647452	0.0302565	-0.236931	0.295163	-0.5922	0.0390999	-0.181679	0.406396	-1	0	0
1210	CUST_11086_PI422575199	AGAP007791-RA	AGAP007791	3R	888097	910032	sodium potassium-dependent atpase beta-2 subunit	-0.219691	0.0652718	0.0954852	0.33471	-0.182014	0.0972779	0.133162	0.189784	0	0	0
1211	CUST_11087_PI422575199	AGAP007792-RA	AGAP007792	3R	916499	944086	isoform d	0.0799215	0.650196	0.0925439	0.601223	-0.0419419	0.809798	-0.0293195	0.866114	0	0	0
1212	CUST_11088_PI422575199	AGAP007793-RA	AGAP007793	3R	1055265	1056822	anterior fat body protein	1.30898	0.108735	2.82751	0.011292	1.36294	0.0985531	2.88147	0.0105414	1	1	0
1213	CUST_11089_PI422575199	AGAP007794-RA	AGAP007794	3R	1057478	1058929	anterior fat body protein	-0.117901	0.203266	-0.203418	0.0586992	-0.10635	0.239312	-0.191868	0.0673291	-1	0	0
1214	CUST_1109_PI422575199	AGAP005650-RA	AGAP005650	2L	18271871	18273064	malonyl -acyl carrier protein transacylase	-0.253013	0.0577886	-0.566271	0.00412657	-0.0561482	0.583136	-0.369407	0.0172108	-1	0	0
1215	CUST_11090_PI422575199	AGAP007795-RA	AGAP007795	3R	1068622	1070745	serine protease	-0.0394738	0.62276	-0.0767534	0.359193	-0.100836	0.23312	-0.138115	0.126913	-1	0	0
1216	CUST_11091_PI422575199	AGAP007796-RA	AGAP007796	3R	1071597	1074159	endothelin-converting enzyme	0.108554	0.318678	0.103337	0.339629	0.0688315	0.499911	0.0636141	0.531145	1	0	0
1217	CUST_11092_PI422575199	AGAP007797-RA	AGAP007797	3R	1086850	1088386	odorant receptor 94b	-0.12968	0.0664094	-0.338298	0.00283315	-0.108403	0.0966858	-0.317021	0.00320239	-1	0	0
1218	CUST_11093_PI422575199	AGAP007798-RA	AGAP007798	3R	1099684	1101951	mitosis inhibitor protein kinase	-0.325286	0.00308151	-0.362034	0.00206743	-0.191098	0.0179362	-0.227846	0.00989096	-1	0	1
1219	CUST_11094_PI422575199	AGAP007799-RA	AGAP007799	3R	1104623	1108175	wd repeat domain 66	-0.157061	0.286605	-0.391719	0.0375161	-0.079721	0.560273	-0.314379	0.0666342	-1	0	0
1220	CUST_11095_PI422575199	AGAP007800-RA	AGAP007800	3R	1110058	1111890	hyperpolarization activated cyclic nucleotide-gated potassium channel	0.0537459	0.749384	0.0184135	0.912307	-0.162	0.355373	-0.197332	0.272342	0	0	0
1221	CUST_11096_PI422575199	AGAP007801-RA	AGAP007801	3R	1126636	1135367	isoform c	0.584516	0.267566	0.606003	0.25304	0.471401	0.356676	0.492887	0.337604	1	0	0
1222	CUST_11097_PI422575199	AGAP007802-RA	AGAP007802	3R	1227451	1232888	trinucleotide repeat-containing gene 6a protein	-0.120585	0.215619	-0.672719	0.00120602	-0.0353449	0.67956	-0.587478	0.00178699	-1	0	0
1223	CUST_11098_PI422575199	AGAP007803-RA	AGAP007803	3R	1247739	1253554	isoform a	-0.0330177	0.594545	-0.147928	0.0608517	-0.0581776	0.352772	-0.173087	0.0353439	-1	0	0
1224	CUST_11099_PI422575199	AGAP007804-RA	AGAP007804	3R	1254709	1256344	zinc finger protein	-0.0614208	0.412108	-0.147465	0.0930599	-0.108341	0.17234	-0.194385	0.0408358	-1	0	0
1225	CUST_111_PI422575199	AGAP004768-RB	AGAP004768	2L	3288076	3322501	wd-repeat protein	-0.455054	0.251255	-0.796391	0.07891	-0.157631	0.666387	-0.498968	0.215348	-1	0	0
1226	CUST_1110_PI422575199	AGAP005651-RA	AGAP005651	2L	18273270	18274769	ctu2_anoga ame: full=cytoplasmic trna 2-thiolation protein 2	0.201094	0.685648	-0.774424	0.168798	0.686435	0.211136	-0.289083	0.565041	0	0	0
1227	CUST_11100_PI422575199	AGAP007805-RA	AGAP007805	3R	1256662	1257961	serine threonine protein kinase	0.0313317	0.76179	0.035332	0.732915	0.0845323	0.42569	0.0885326	0.405988	1	0	0
1228	CUST_11101_PI422575199	AGAP007806-RA	AGAP007806	3R	1258784	1266457	myosin light chain	-0.265923	0.0917582	0.432238	0.0229601	-0.21818	0.14117	0.479981	0.0157772	0	0	0
1229	CUST_11102_PI422575199	AGAP007807-RA	AGAP007807	3R	1269163	1276293	f-box leucine rich repeat protein	0.0662347	0.409366	-0.182203	0.0645004	0.108907	0.193238	-0.13953	0.115897	0	0	0
1230	CUST_11103_PI422575199	AGAP007808-RA	AGAP007808	3R	1282180	1308138	isoform a	-0.138128	0.396773	-0.222268	0.201805	-0.177748	0.287092	-0.261888	0.144907	-1	0	0
1231	CUST_11104_PI422575199	AGAP007809-RA	AGAP007809	3R	1328087	1329667	leucine aminopeptidase	0.669686	0.0517122	1.45258	0.00400083	0.309976	0.269475	1.09287	0.010693	1	0	0
1232	CUST_11105_PI422575199	AGAP007810-RA	AGAP007810	3R	1317049	1322751	rna polymerase ii large subunit	-0.186391	0.164417	0.194757	0.150391	-0.192343	0.148324	0.188805	0.154122	0	0	0
1233	CUST_11106_PI422575199	AGAP007811-RA	AGAP007811	3R	1323462	1325199	hect e3 ubiquitin ligase	-0.0314479	0.897554	-0.42068	0.14051	0.0327537	0.893008	-0.356478	0.193948	0	0	0
1234	CUST_11107_PI422575199	AGAP007812-RA	AGAP007812	3R	1325434	1326623	cg8315-like protein	0.22404	0.0747197	-0.452435	0.00841492	0.415671	0.0104789	-0.260804	0.0463977	0	0	0
1235	CUST_11108_PI422575199	AGAP007813-RA	AGAP007813	3R	1326803	1327879	ankyrin repeat domain-containing protein 49	0.688596	0.0152554	-0.122622	0.508973	0.731597	0.0123665	-0.0796215	0.662141	0	0	0
1236	CUST_11109_PI422575199	AGAP007814-RA	AGAP007814	3R	1330154	1339141	AGAP007814-PA [Anopheles gambiae str. PEST]	0.0506332	0.741154	0.0715874	0.642933	0.043747	0.773451	0.0647012	0.672356	1	0	0
1237	CUST_1111_PI422575199	AGAP005652-RA	AGAP005652	2L	18293874	18301098	dead box atp-dependent rna helicase	0.14625	0.786526	-0.63836	0.274876	0.127042	0.813632	-0.657569	0.262486	0	0	0
1238	CUST_11110_PI422575199	AGAP007815-RA	AGAP007815	3R	1357150	1362578	kinesin family member 21	-0.000191777	0.998064	-0.100144	0.248877	-0.0885379	0.285922	-0.18849	0.0588211	-1	0	0
1239	CUST_11111_PI422575199	AGAP007816-RA	AGAP007816	3R	1365327	1368006	kinesin family member 21a	-0.292533	0.0219161	-0.276194	0.0263165	-0.253592	0.0311247	-0.237253	0.0380818	-1	0	1
1240	CUST_11112_PI422575199	AGAP007817-RA	AGAP007817	3R	1371898	1374163	af461267_1gamma-tubulin ring complex subunit dgrip71	-0.117609	0.242745	-0.311045	0.0223278	-0.17706	0.100431	-0.370495	0.011222	-1	0	0
1241	CUST_11113_PI422575199	AGAP007818-RA	AGAP007818	3R	1374396	1377790	inward rectifier potassium	1.05146	0.17785	0.838896	0.262611	1.14429	0.150037	0.931728	0.221262	1	0	0
1242	CUST_11114_PI422575199	AGAP007819-RA	AGAP007819	3R	1386433	1391229	uncharacterized protein kiaa0460	-0.0161822	0.774406	-0.126926	0.0739335	-0.0450944	0.427494	-0.155838	0.0380754	-1	0	0
1243	CUST_11115_PI422575199	AGAP007820-RA	AGAP007820	3R	1388419	1391150	AGAP007820-PA [Anopheles gambiae str. PEST]	0.107372	0.431299	0.0678924	0.609812	0.031522	0.807773	-0.00795736	0.950838	0	0	0
1244	CUST_11116_PI422575199	AGAP007821-RA	AGAP007821	3R	1399171	1419979	AGAP007821-PA [Anopheles gambiae str. PEST]	0.452221	0.364387	0.457644	0.359273	0.0826388	0.860803	0.0880614	0.851814	1	0	0
1245	CUST_11117_PI422575199	AGAP007822-RA	AGAP007822	3R	1427747	1428634	basic helix-loop-helix transcription factor amos	-0.0863238	0.226615	-0.139084	0.0829437	-0.0833177	0.227984	-0.136078	0.0808606	-1	0	0
1246	CUST_11118_PI422575199	AGAP007823-RA	AGAP007823	3R	1436009	1442005	isoform a	-0.310942	0.0966797	-0.882969	0.00356906	-0.0290734	0.848042	-0.6011	0.0134194	-1	0	0
1247	CUST_11119_PI422575199	AGAP007824-RA	AGAP007824	3R	1464254	1465183	basic helix-loop-helix transcription factor amos	-0.0692761	0.281124	-0.130665	0.0786822	-0.136808	0.0641109	-0.198197	0.0212602	-1	0	0
1248	CUST_1112_PI422575199	AGAP005653-RA	AGAP005653	2L	18304594	18306299	cationic amino acid transporter	0.247396	0.658496	0.385453	0.498962	0.134369	0.808453	0.272426	0.62733	1	0	0
1249	CUST_11120_PI422575199	AGAP007825-RA	AGAP007825	3R	1473559	1476104	dead box atp-dependent rna helicase	-0.0968207	0.495529	-0.296187	0.0837535	-0.0801624	0.565782	-0.279529	0.0947627	-1	0	0
1250	CUST_11121_PI422575199	AGAP007826-RA	AGAP007826	3R	1476413	1482602	structural maintenance of chromosomes smc4	0.142507	0.304686	0.0662314	0.613642	0.212446	0.153157	0.13617	0.322279	1	0	0
1251	CUST_11122_PI422575199	AGAP007827-RA	AGAP007827	3R	1483634	1487210	enolase	0.832564	0.0404262	0.908642	0.031057	1.10961	0.016142	1.18569	0.0129162	1	0	1
1252	CUST_11123_PI422575199	AGAP007828-RA	AGAP007828	3R	1487569	1489127	metallophosphoesterase 1	0.168474	0.195967	0.140461	0.265741	0.177712	0.166969	0.149699	0.228444	1	0	0
1253	CUST_11124_PI422575199	AGAP007829-RA	AGAP007829	3R	1494129	1499745	leucine-rich repeat	-0.120472	0.160116	-0.213308	0.0380453	-0.170023	0.0667646	-0.262859	0.0180686	-1	0	0
1254	CUST_11125_PI422575199	AGAP007830-RA	AGAP007830	3R	1500768	1501485	AGAP007830-PA [Anopheles gambiae str. PEST]	-0.146948	0.667329	-0.150356	0.660281	0.0307252	0.927456	0.0273176	0.935475	0	0	0
1255	CUST_11126_PI422575199	AGAP007831-RA	AGAP007831	3R	1502331	1519798	reduction in cnn dots isoform a	-0.0799733	0.361244	-0.1621	0.105117	-0.0467101	0.575934	-0.128837	0.168772	-1	0	0
1256	CUST_11127_PI422575199	AGAP007832-RA	AGAP007832	3R	1519873	1523048	protein kinase c alpha binding protein	0.156845	0.172574	0.169075	0.148342	-0.04174	0.673501	-0.0295092	0.764402	0	0	0
1257	CUST_11128_PI422575199	AGAP007833-RA	AGAP007833	3R	1524552	1529756	protein fam21a	-0.0161666	0.801426	-0.12683	0.102691	-0.00496852	0.936149	-0.115632	0.118213	-1	0	0
1258	CUST_11129_PI422575199	AGAP007834-RA	AGAP007834	3R	1530462	1532375	tubulin gamma chain	0.0342192	0.748019	-0.0696165	0.522341	-0.130237	0.247755	-0.234072	0.0719816	0	0	0
1259	CUST_1113_PI422575199	AGAP005654-RA	AGAP005654	2L	18310062	18311366	nitric oxide synthase-interacting protein	-0.366178	0.243052	-0.617197	0.0823749	-0.331179	0.282518	-0.582198	0.0946304	-1	0	0
1260	CUST_11130_PI422575199	AGAP007835-RA	AGAP007835	3R	1537079	1538357	AGAP007835-PA [Anopheles gambiae str. PEST]	-0.0109166	0.960903	-0.373643	0.14877	0.0163723	0.94125	-0.346354	0.172405	0	0	0
1261	CUST_11131_PI422575199	AGAP007836-RA	AGAP007836	3R	1539405	1545669	sodium solute symporter	0.0357222	0.649323	-0.0848597	0.308489	0.0769275	0.336613	-0.0436544	0.569383	0	0	0
1262	CUST_11132_PI422575199	AGAP007837-RA	AGAP007837	3R	1546833	1550393	sodium solute symporter	-0.0977428	0.215394	-0.297673	0.0110051	-0.118676	0.1447	-0.318606	0.0082984	-1	0	0
1263	CUST_11133_PI422575199	AGAP007838-RA	AGAP007838	3R	1551064	1555949	sodium solute symporter	-0.270626	0.071245	-0.291316	0.0584286	-0.244641	0.0868391	-0.265331	0.0704951	-1	0	0
1264	CUST_11134_PI422575199	AGAP007839-RA	AGAP007839	3R	1762668	1763199	lim domain transcription factor	0.27396	0.212306	0.177774	0.390479	0.170532	0.406687	0.0743462	0.70697	1	0	0
1265	CUST_11135_PI422575199	AGAP007840-RA	AGAP007840	3R	1789009	1789404	lim domain transcription factor	-0.183072	0.340124	-0.426501	0.0653066	-0.0284995	0.871624	-0.271929	0.17567	-1	0	0
1266	CUST_11136_PI422575199	AGAP007841-RA	AGAP007841	3R	1841751	1842669	AGAP007841-PA [Anopheles gambiae str. PEST]	1.34568	0.040026	2.26181	0.00728821	0.95495	0.10022	1.87108	0.0139949	1	0	0
1267	CUST_11137_PI422575199	AGAP007842-RA	AGAP007842	3R	1844560	1847960	AGAP007842-PA [Anopheles gambiae str. PEST]	-0.130904	0.384422	0.145708	0.338492	-0.331608	0.0631743	-0.0549955	0.693892	0	0	0
1268	CUST_11138_PI422575199	AGAP007843-RA	AGAP007843	3R	1844560	1851026	sterol o-acyltransferase	0.437572	0.00974795	-0.433832	0.0100426	0.587331	0.00307416	-0.284074	0.0365075	0	0	1
1269	CUST_11139_PI422575199	AGAP007844-RA	AGAP007844	3R	1851091	1853117	aspartyl-trna synthetase	-0.322778	0.0280318	-0.282841	0.0418261	-0.1728	0.140926	-0.132863	0.231767	-1	0	0
1270	CUST_1114_PI422575199	AGAP005655-RA	AGAP005655	2L	18335094	18338289	circadian protein clock arnt bmal pas	-0.217741	0.800778	0.112564	0.895878	-0.303021	0.726423	0.0272841	0.974655	0	0	0
1271	CUST_11140_PI422575199	AGAP007845-RA	AGAP007845	3R	1859036	1860164	endonuclease mitochondrial	0.0427998	0.834048	-0.242715	0.273633	0.207653	0.338153	-0.0778624	0.704448	0	0	0
1272	CUST_11141_PI422575199	AGAP007846-RA	AGAP007846	3R	1866228	1873893	leucine-rich transmembrane protein	-0.108639	0.115828	-0.16733	0.0367944	-0.147967	0.0480574	-0.206658	0.0170745	-1	0	0
1273	CUST_11142_PI422575199	AGAP007847-RA	AGAP007847	3R	1975248	1991158	dual specificity tyrosine-phosphorylation-regulated kinase	-0.000125092	0.998168	-0.124751	0.0715039	-0.0636284	0.268849	-0.188255	0.0191799	-1	0	0
1274	CUST_11143_PI422575199	AGAP007848-RA	AGAP007848	3R	2031813	2033203	AGAP007848-PA [Anopheles gambiae str. PEST]	0.17917	0.129718	0.322538	0.0266188	0.0527358	0.601826	0.196104	0.103234	1	0	0
1275	CUST_11144_PI422575199	AGAP007849-RA	AGAP007849	3R	2034888	2054231	laminin alpha- 2 chain	-0.166572	0.115171	-0.232735	0.0485923	-0.101014	0.285111	-0.167177	0.110884	-1	0	0
1276	CUST_11145_PI422575199	AGAP007850-RA	AGAP007850	3R	2078296	2093674	laminin alpha- 2 chain	-0.0558702	0.331828	-0.158547	0.035159	-0.0452088	0.408869	-0.147886	0.0393612	-1	0	0
1277	CUST_11146_PI422575199	AGAP007851-RA	AGAP007851	3R	2114232	2115606	kda salivary secreted protein	1.46154	0.04403	1.31943	0.0588095	2.1644	0.0126416	2.0223	0.01589	1	1	0
1278	CUST_11147_PI422575199	AGAP007852-RA	AGAP007852	3R	2122084	2127067	isoform b	1.0704	0.0182841	1.23714	0.0112371	0.958133	0.0259147	1.12488	0.0153827	1	0	1
1279	CUST_11148_PI422575199	AGAP007853-RA	AGAP007853	3R	2127898	2128456	zinc finger hit domain-containing protein 1	0.198092	0.0138665	-0.143726	0.0385474	0.275329	0.00395458	-0.0664892	0.222842	0	0	0
1280	CUST_11149_PI422575199	AGAP007854-RA	AGAP007854	3R	2141595	2167641	dipeptidase 1	0.00575024	0.984863	-0.324424	0.318352	-0.15581	0.611641	-0.485984	0.16145	0	0	0
1281	CUST_1115_PI422575199	AGAP005656-RA	AGAP005656	2L	18341076	18345362	cytochrome p450	0.131541	0.750117	0.259548	0.537686	0.189011	0.649055	0.317018	0.456355	1	0	0
1282	CUST_11150_PI422575199	AGAP007855-RA	AGAP007855	3R	2153921	2155180	serine threonine protein kinase	-0.0149224	0.837511	-0.341016	0.00748878	-0.102662	0.195145	-0.428755	0.0029062	-1	0	0
1283	CUST_11151_PI422575199	AGAP007856-RA	AGAP007856	3R	2204835	2206312	sugar transporter	-0.826698	0.0282302	-0.0482544	0.853953	-1.00207	0.0147601	-0.223625	0.411175	-1	0	0
1284	CUST_11152_PI422575199	AGAP007857-RA	AGAP007857	3R	2246181	2251845	ofd1 protein	0.606569	0.027265	0.38186	0.0990045	0.902029	0.00709474	0.67732	0.0189016	1	0	0
1285	CUST_11153_PI422575199	AGAP007858-RA	AGAP007858	3R	2252046	2254150	lysyl-trna synthetase	-0.0196121	0.906091	-0.0198081	0.905159	-0.104887	0.526395	-0.105083	0.525664	-1	0	0
1286	CUST_11154_PI422575199	AGAP007859-RA	AGAP007859	3R	2275016	2276491	sugar transporter	-0.121156	0.179406	-0.219073	0.0424308	-0.108914	0.205946	-0.206831	0.0457214	-1	0	0
1287	CUST_11155_PI422575199	AGAP007860-RA	AGAP007860	3R	2331952	2333408	dhfr-coamplified protein	-0.164448	0.458251	-0.574838	0.0456313	-0.0218055	0.918326	-0.432195	0.096479	-1	0	0
1288	CUST_11156_PI422575199	AGAP007861-RA	AGAP007861	3R	2333607	2334400	AGAP007861-PA [Anopheles gambiae str. PEST]	-0.05163	0.695152	-0.110351	0.418731	-0.110968	0.41293	-0.169689	0.235207	-1	0	0
1289	CUST_11157_PI422575199	AGAP007862-RA	AGAP007862	3R	2333554	2337601	isoform b	0.569021	0.000581777	0.323553	0.00487897	0.593268	0.000437322	0.347799	0.00333341	1	0	1
1290	CUST_11158_PI422575199	AGAP007863-RA	AGAP007863	3R	2338629	2352971	serine threonine-protein kinase nim1	0.0612556	0.896308	-0.0491084	0.916752	-0.281798	0.553776	-0.392162	0.419819	0	0	0
1291	CUST_11159_PI422575199	AGAP007864-RA	AGAP007864	3R	2354275	2357722	f-actin capping protein subunit beta	-0.0677457	0.703986	-0.00491692	0.97778	-0.0436804	0.804645	0.0191484	0.913362	0	0	0
1292	CUST_1116_PI422575199	AGAP005657-RA	AGAP005657	2L	18346305	18347977	cytochrome p450	0.0419043	0.774029	0.180183	0.257044	-0.102517	0.487064	0.0357609	0.802846	0	0	0
1293	CUST_11160_PI422575199	AGAP007865-RA	AGAP007865	3R	2359418	2366662	dlg5 protein	-0.256301	0.276463	-0.0492909	0.820576	-0.250295	0.285072	-0.0432852	0.841569	-1	0	0
1294	CUST_11161_PI422575199	AGAP007867-RA	AGAP007867	3R	2377001	2386652	AGAP007867-PA [Anopheles gambiae str. PEST]	-0.0170022	0.961512	0.000583367	0.998679	-0.131964	0.710294	-0.114378	0.746909	0	0	0
1295	CUST_11162_PI422575199	AGAP007868-RA	AGAP007868	3R	2391126	2393215	mitochondrial l-2-hydroxyglutarate dehydrogenase precursor	-0.0838572	0.562374	-0.121353	0.412912	0.0763214	0.593342	0.0388253	0.782828	0	0	0
1296	CUST_11163_PI422575199	AGAP007869-RA	AGAP007869	3R	2393397	2394486	fgf receptor activating protein	-0.236591	0.0286716	-0.584109	0.00117143	-0.0965318	0.23151	-0.44405	0.00291765	-1	0	0
1297	CUST_11164_PI422575199	AGAP007870-RA	AGAP007870	3R	2394950	2400492	ubiquitination factor e4	0.0342428	0.586448	-0.253103	0.0120006	-0.00158796	0.978835	-0.288934	0.00681239	0	0	0
1298	CUST_11165_PI422575199	AGAP007871-RA	AGAP007871	3R	2401595	2403740	mitochondrial import receptor subunit tom40	-0.432256	0.0350317	-0.724557	0.00627933	-0.308896	0.0862533	-0.601197	0.0116252	-1	0	0
1299	CUST_11166_PI422575199	AGAP007872-RA	AGAP007872	3R	2403895	2405468	maintenance of ploidy protein mob1	-0.0494651	0.803252	-0.0039415	0.984094	0.0197067	0.920482	0.0652303	0.74276	0	0	0
1300	CUST_11167_PI422575199	AGAP007873-RA	AGAP007873	3R	2406093	2413891	target of rapamycin	-0.351196	0.0509043	-0.387352	0.0382901	-0.146569	0.310345	-0.182725	0.221469	-1	0	0
1301	CUST_11168_PI422575199	AGAP007874-RA	AGAP007874	3R	2414347	2417389	pre-mrna-splicing factor cwc22 homolog	-0.165096	0.153678	-0.0499487	0.623094	-0.0573324	0.56953	0.0578153	0.566426	0	0	0
1302	CUST_11169_PI422575199	AGAP007875-RA	AGAP007875	3R	2417794	2419754	nuclear fragile x mental retardation protein interacting protein 1	-0.882887	0.0193863	-0.53506	0.0836172	-0.730764	0.0347463	-0.382937	0.174899	-1	0	0
1303	CUST_1117_PI422575199	AGAP005658-RA	AGAP005658	2L	18349059	18350707	cytochrome p450	-0.209363	0.598517	-0.134548	0.732216	0.0664027	0.864971	0.141217	0.71949	0	0	0
1304	CUST_11170_PI422575199	AGAP007876-RB	AGAP007876	3R	2423101	2424362	AGAP007876-PA [Anopheles gambiae str. PEST]	0.369217	0.348669	0.968597	0.0496998	0.0805737	0.82824	0.679953	0.122373	1	0	0
1305	CUST_11171_PI422575199	AGAP007876-RA	AGAP007876	3R	2423101	2424362	AGAP007876-PA [Anopheles gambiae str. PEST]	0.386208	0.40325	0.749097	0.144328	0.165842	0.708792	0.528731	0.270042	1	0	0
1306	CUST_11172_PI422575199	AGAP007877-RA	AGAP007877	3R	2424915	2435748	pak-interacting exchange beta-pix cool-1	-0.102323	0.375426	-0.0868711	0.445205	-0.227526	0.0841129	-0.212074	0.0999938	-1	0	0
1307	CUST_11173_PI422575199	AGAP007878-RA	AGAP007878	3R	2456409	2458757	cg16798 cg16798-pa	-0.0558467	0.6683	-0.00950979	0.941113	0.000652613	0.995882	0.0469895	0.712753	0	0	0
1308	CUST_11174_PI422575199	AGAP007879-RB	AGAP007879	3R	2459577	2460804	steroid dehydrogenase	-0.0285697	0.714295	-0.13764	0.131167	-0.134314	0.131586	-0.243385	0.0266151	-1	0	0
1309	CUST_11175_PI422575199	AGAP007879-RA	AGAP007879	3R	2459577	2460804	steroid dehydrogenase	-0.0720286	0.701068	-0.153875	0.42788	-0.129026	0.498529	-0.210872	0.291187	-1	0	0
1310	CUST_11176_PI422575199	AGAP007880-RA	AGAP007880	3R	2461233	2462248	estradiol 17-beta-dehydrogenase 12-b	-0.10239	0.881157	-0.21188	0.758215	0.0151874	0.982272	-0.0943027	0.8904	0	0	0
1311	CUST_11177_PI422575199	AGAP007881-RA	AGAP007881	3R	2462832	2464336	steroid dehydrogenase	-0.0332989	0.605971	-0.392073	0.00275857	0.0769414	0.253259	-0.281832	0.0081354	0	0	0
1312	CUST_11178_PI422575199	AGAP007882-RA	AGAP007882	3R	2464384	2465190	ribosome maturation protein sbds	0.329639	0.0173287	0.114269	0.246325	0.382347	0.0100233	0.166977	0.114887	1	0	0
1313	CUST_11179_PI422575199	AGAP007883-RA	AGAP007883	3R	2465325	2467552	regulator of sex-limitation	-0.0300357	0.87281	-0.26874	0.201581	-0.0739509	0.695539	-0.312655	0.149858	-1	0	0
1314	CUST_1118_PI422575199	AGAP005659-RA	AGAP005659	2L	18351791	18353234	zinc finger protein	-0.0358315	0.570106	-0.11441	0.119779	-0.0912598	0.179582	-0.169838	0.0390341	-1	0	0
1315	CUST_11180_PI422575199	AGAP007884-RA	AGAP007884	3R	2467651	2468034	dpy-30 homolog	-0.0520141	0.463859	-0.128933	0.115392	-0.0318759	0.635739	-0.108794	0.155584	-1	0	0
1316	CUST_11181_PI422575199	AGAP007885-RA	AGAP007885	3R	2468211	2469523	transmembrane protein 111-like	-0.22395	0.134265	-0.535522	0.010987	0.0935165	0.47522	-0.218055	0.140347	0	0	0
1317	CUST_11182_PI422575199	AGAP007886-RA	AGAP007886	3R	2472343	2495188	isoform a	0.0484374	0.79794	0.692659	0.0173574	-0.175688	0.376279	0.468533	0.056856	0	0	0
1318	CUST_11183_PI422575199	AGAP007887-RA	AGAP007887	3R	2509057	2512794	low-density lipoprotein receptor-related protein 11	-0.0619966	0.63533	-0.0292943	0.820577	-0.246415	0.103393	-0.213713	0.142341	-1	0	0
1319	CUST_11184_PI422575199	AGAP007888-RA	AGAP007888	3R	2514846	2527095	blastoderm specific protein 25d	-0.3309	0.055912	-0.583443	0.00927719	-0.291671	0.0763479	-0.544214	0.0113987	-1	0	0
1320	CUST_11185_PI422575199	AGAP007889-RA	AGAP007889	3R	2534851	2537491	udp-n-acteylglucosamine pyrophosphorylase	-0.298371	0.0905177	-0.211386	0.190723	-0.214671	0.183347	-0.127685	0.393302	-1	0	0
1321	CUST_11186_PI422575199	AGAP007890-RA	AGAP007890	3R	2528681	2529789	coiled-coil domain-containing protein 130	-0.25963	0.0604128	-0.651738	0.0028699	-0.12794	0.262488	-0.520049	0.00610019	-1	0	0
1322	CUST_11187_PI422575199	AGAP007891-RA	AGAP007891	3R	2530399	2533785	methionine-trna synthetase	-0.160345	0.226728	-0.141981	0.274993	-0.0203996	0.864156	-0.00203531	0.986354	-1	0	0
1323	CUST_11188_PI422575199	AGAP007892-RA	AGAP007892	3R	2538559	2551401	sin3b	-0.18764	0.28954	-0.583942	0.0191682	-0.0818616	0.621522	-0.478164	0.0355184	-1	0	0
1324	CUST_11189_PI422575199	AGAP007893-RA	AGAP007893	3R	2560282	2560826	lethal 87df	0.399428	0.00369996	0.447825	0.002422	0.398521	0.00331818	0.446918	0.00216622	1	0	1
1325	CUST_1119_PI422575199	AGAP005660-RA	AGAP005660	2L	18353711	18355427	cytochrome p450	0.00454315	0.981861	0.0371839	0.852718	-0.0339381	0.865102	-0.00129743	0.994808	0	0	0
1326	CUST_11190_PI422575199	AGAP007894-RA	AGAP007894	3R	2560923	2563317	translation elongation factor g	-0.110348	0.479325	-0.252332	0.149325	0.00903271	0.952033	-0.132951	0.399456	0	0	0
1327	CUST_11191_PI422575199	AGAP007895-RA	AGAP007895	3R	2563728	2566453	kinase anchor protein	0.0882396	0.43982	-0.215021	0.105069	0.108757	0.348667	-0.194503	0.130723	0	0	0
1328	CUST_11192_PI422575199	AGAP007896-RA	AGAP007896	3R	2567948	2570564	protein wntless-like	-0.227791	0.144767	-0.52718	0.0138524	-0.16194	0.264374	-0.461329	0.0209278	-1	0	0
1329	CUST_11193_PI422575199	AGAP007897-RA	AGAP007897	3R	2571447	2574285	#NAME?	-0.198758	0.464923	0.300299	0.289727	-0.244003	0.364699	0.255054	0.345714	0	0	0
1330	CUST_11194_PI422575199	AGAP007898-RA	AGAP007898	3R	2573394	2574285	AGAP007898-PA [Anopheles gambiae str. PEST]	-0.195137	0.4141	0.344996	0.182771	-0.196269	0.400338	0.343865	0.174847	0	0	0
1331	CUST_11195_PI422575199	AGAP007899-RA	AGAP007899	3R	2576087	2585220	isoform a	-0.208742	0.521237	-0.40195	0.247693	-0.183755	0.568994	-0.376964	0.272505	-1	0	0
1332	CUST_11196_PI422575199	AGAP007900-RA	AGAP007900	3R	2576518	2579805	eyes shut	-0.0571616	0.640513	-0.0534116	0.66199	-0.109002	0.386404	-0.105252	0.401408	-1	0	0
1333	CUST_11197_PI422575199	AGAP007901-RA	AGAP007901	3R	2585748	2593117	ras-related protein rab-5c	-0.0099988	0.871232	-0.0816915	0.230956	-0.0964698	0.162052	-0.168162	0.0405629	-1	0	0
1334	CUST_11198_PI422575199	AGAP007902-RA	AGAP007902	3R	2595073	2602362	isoform a	-0.208015	0.707453	0.0774412	0.887958	-0.526186	0.364526	-0.240731	0.664408	0	0	0
1335	CUST_11199_PI422575199	AGAP007903-RA	AGAP007903	3R	2602945	2609195	sodium-dependent excitatory amino acid transporter	0.647664	0.151712	1.51129	0.0145341	0.422648	0.311435	1.28627	0.0243827	1	0	0
1336	CUST_112_PI422575199	AGAP004768-RA	AGAP004768	2L	3288076	3322501	wd-repeat protein	-0.459666	0.243264	-0.760767	0.0863647	-0.214292	0.55813	-0.515394	0.19967	-1	0	0
1337	CUST_1120_PI422575199	AGAP005661-RA	AGAP005661	2L	18364960	18482962	nuclear hormone receptor ftz-f1 (ftz-f1 alpha)	-0.144855	0.0735035	-0.325104	0.0056533	-0.110151	0.135663	-0.290399	0.007952	-1	0	0
1338	CUST_11200_PI422575199	AGAP007904-RA	AGAP007904	3R	2605246	2607179	cytosol aminopeptidase	-0.038069	0.787461	-0.24716	0.134588	-0.0710038	0.608433	-0.280095	0.0937373	-1	0	0
1339	CUST_11201_PI422575199	AGAP007905-RA	AGAP007905	3R	2610532	2619915	0	-0.0984989	0.544094	-0.193262	0.263722	-0.14256	0.385964	-0.237323	0.180846	-1	0	0
1340	CUST_11202_PI422575199	AGAP007906-RA	AGAP007906	3R	2639446	2639682	kazal domain-containing peptide	-0.309959	0.573901	-0.152594	0.778373	0.0385795	0.942948	0.195945	0.718586	0	0	0
1341	CUST_11203_PI422575199	AGAP007907-RA	AGAP007907	3R	2643010	2643264	kazal domain-containing peptide	-0.0733862	0.824595	0.213585	0.528942	0.208841	0.536155	0.495812	0.183826	0	0	0
1342	CUST_11204_PI422575199	AGAP007908-RA	AGAP007908	3R	2659684	2661938	AGAP007908-PA [Anopheles gambiae str. PEST]	-0.0413366	0.513407	-0.166239	0.0449847	-0.0618477	0.330604	-0.18675	0.0288126	-1	0	0
1343	CUST_11205_PI422575199	AGAP007909-RA	AGAP007909	3R	2671044	2672384	ds_drome ame: full=protein dachsous ame: full=adherin flags: precursor	-0.0257406	0.777043	-0.0925268	0.337404	-0.081818	0.385885	-0.148604	0.1521	-1	0	0
1344	CUST_11206_PI422575199	AGAP007910-RA	AGAP007910	3R	2715973	2717008	AGAP007910-PA [Anopheles gambiae str. PEST]	0.307107	0.0150329	0.642916	0.00102617	0.254809	0.0249478	0.590617	0.00125845	1	0	1
1345	CUST_11207_PI422575199	AGAP007911-RA	AGAP007911	3R	2717519	2720248	tbc1 domain family member 15	0.341544	0.125316	-0.0520623	0.78287	0.233385	0.256247	-0.160222	0.414954	0	0	0
1346	CUST_11208_PI422575199	AGAP007912-RA	AGAP007912	3R	2720280	2721392	hiv-1 rev binding protein	-0.230456	0.0416039	-0.530772	0.0024238	-0.098345	0.26238	-0.398661	0.00615421	-1	0	0
1347	CUST_11209_PI422575199	AGAP007913-RA	AGAP007913	3R	2721537	2722225	neural precursor cell developmentally down-regulated 8	0.442833	0.0461508	-0.0230365	0.88911	0.483216	0.0352908	0.0173463	0.916034	0	0	0
1348	CUST_1121_PI422575199	AGAP005661-RB	AGAP005661	2L	18364960	18482962	nuclear hormone receptor ftz-f1 (ftz-f1 alpha)	-0.0816861	0.527421	-0.324152	0.0517377	-0.0419591	0.737536	-0.284425	0.0715503	-1	0	0
1349	CUST_11210_PI422575199	AGAP007914-RA	AGAP007914	3R	2722394	2725328	transport and golgi organization 6	-0.288784	0.182736	-0.584742	0.0310948	-0.13411	0.495452	-0.430068	0.0741792	-1	0	0
1350	CUST_11211_PI422575199	AGAP007915-RA	AGAP007915	3R	2772707	2775970	zinc finger protein 26	-0.151452	0.0492859	-0.165796	0.0378496	-0.212992	0.0156995	-0.227336	0.0126036	-1	0	1
1351	CUST_11212_PI422575199	AGAP007916-RA	AGAP007916	3R	2782414	2785612	AGAP007916-PA [Anopheles gambiae str. PEST]	-0.108997	0.105511	-0.16891	0.0319766	-0.132329	0.0600075	-0.192242	0.0194675	-1	0	0
1352	CUST_11213_PI422575199	AGAP007917-RA	AGAP007917	3R	2787755	2792436	multidrug resistance-associated protein	0.63276	0.0509767	0.41317	0.146138	0.807029	0.0243643	0.587438	0.0623042	1	0	0
1353	CUST_11214_PI422575199	AGAP007918-RA	AGAP007918	3R	2800260	2805333	xanthine dehydrogenase	1.68874	0.0380993	0.504145	0.414317	1.72174	0.0358842	0.537153	0.386907	1	0	0
1354	CUST_11215_PI422575199	AGAP007919-RA	AGAP007919	3R	2807000	2813483	transport and golgi organization isoform a	-0.256009	0.113651	-0.338818	0.0556998	-0.314743	0.0626025	-0.397552	0.031848	-1	0	0
1355	CUST_11216_PI422575199	AGAP007920-RA	AGAP007920	3R	2815283	2853242	glucosyl glucuronosyl transferases	-0.0924564	0.292946	-0.00362156	0.964474	-0.14582	0.120186	-0.0569853	0.484353	-1	0	0
1356	CUST_11217_PI422575199	AGAP007921-RA	AGAP007921	3R	2822558	2826000	nonspecific lipid-transfer protein	0.0203682	0.934418	0.063571	0.798116	0.322271	0.236114	0.365474	0.189377	1	0	0
1357	CUST_11218_PI422575199	AGAP007922-RA	AGAP007922	3R	2838172	2838815	uncharacterized protein c3orf68-like protein	1.19573	0.0513383	0.541603	0.280784	1.28908	0.041228	0.634959	0.217577	1	0	0
1358	CUST_11219_PI422575199	AGAP007923-RA	AGAP007923	3R	2839594	2853978	AGAP007923-PA [Anopheles gambiae str. PEST]	-0.0500082	0.480832	-0.0262267	0.704701	-0.150638	0.0731971	-0.126856	0.11179	-1	0	0
1359	CUST_1122_PI422575199	AGAP005662-RA	AGAP005662	2L	18491771	18494246	acyl-coa dehydrogenase	1.20912	0.0613927	0.0373632	0.940308	1.47744	0.0344191	0.305685	0.549774	1	0	0
1360	CUST_11220_PI422575199	AGAP007924-RA	AGAP007924	3R	2856038	2897844	0	-0.0340415	0.775093	-0.0568982	0.636307	-0.065678	0.584518	-0.0885347	0.468203	-1	0	0
1361	CUST_11221_PI422575199	AGAP007925-RA	AGAP007925	3R	2908720	2916228	isoform a	-0.101407	0.575902	0.138848	0.451819	-0.207207	0.28018	0.0330475	0.851966	0	0	0
1362	CUST_11222_PI422575199	AGAP007926-RA	AGAP007926	3R	2917078	2919655	cleft lip and palate transmembrane protein 1	-0.374468	0.0588193	-0.551963	0.0181258	-0.248595	0.155165	-0.42609	0.0400176	-1	0	0
1363	CUST_11223_PI422575199	AGAP007927-RA	AGAP007927	3R	2920155	2921050	ubiquitin a-52 residue ribosomal protein fusion product 1	0.112791	0.585003	0.208136	0.33521	0.365236	0.125404	0.460582	0.071407	1	0	0
1364	CUST_11224_PI422575199	AGAP007928-RA	AGAP007928	3R	2928852	2937432	turtle isoform	-0.128739	0.561956	0.0209113	0.923227	-0.198885	0.382394	-0.0492342	0.820174	0	0	0
1365	CUST_11225_PI422575199	AGAP007929-RA	AGAP007929	3R	2940915	2941661	bcdin3 domain containing	0.467529	0.0920388	-0.520987	0.0698265	0.843309	0.0161533	-0.145207	0.529018	0	0	0
1366	CUST_11226_PI422575199	AGAP007930-RA	AGAP007930	3R	3046904	3048440	beat protein	-0.156323	0.203409	-0.256867	0.0670655	-0.138626	0.243275	-0.23917	0.0777228	-1	0	0
1367	CUST_11227_PI422575199	AGAP007931-RA	AGAP007931	3R	3048639	3049120	AGAP007931-PA [Anopheles gambiae str. PEST]	-0.129677	0.22643	-0.0728148	0.467527	-0.186528	0.106793	-0.129666	0.222897	-1	0	0
1368	CUST_11228_PI422575199	AGAP007932-RA	AGAP007932	3R	3126461	3127922	beat protein	0.310173	0.194727	0.38907	0.122733	0.0635846	0.764678	0.142481	0.512435	1	0	0
1369	CUST_11229_PI422575199	AGAP007933-RA	AGAP007933	3R	3138988	3140001	beat protein	-0.120848	0.15871	-0.152165	0.0949428	-0.109919	0.179666	-0.141236	0.1052	-1	0	0
1370	CUST_1123_PI422575199	AGAP005663-RA	AGAP005663	2L	18498870	18499823	serine protease	-0.0607769	0.597045	0.000311963	0.997792	-0.108069	0.361124	-0.0469802	0.677441	0	0	0
1371	CUST_11230_PI422575199	AGAP007934-RA	AGAP007934	3R	3141306	3144745	transmembrane protein 87a	0.0787403	0.786064	0.0809256	0.780338	0.135182	0.643995	0.137368	0.638805	1	0	0
1372	CUST_11231_PI422575199	AGAP007935-RA	AGAP007935	3R	3148064	3167157	isoform g	-0.179571	0.121463	-0.108337	0.30236	-0.130496	0.215366	-0.0592618	0.540806	-1	0	0
1373	CUST_11232_PI422575199	AGAP007936-RA	AGAP007936	3R	3211735	3212626	hydrolethalus syndrome protein 1 homolog	-0.137678	0.104445	-0.130021	0.119231	-0.105391	0.173429	-0.0977345	0.199807	-1	0	0
1374	CUST_11233_PI422575199	AGAP007937-RA	AGAP007937	3R	3212645	3213532	39s ribosomal protein mitochondrial	0.158446	0.514854	0.0694307	0.770109	0.26183	0.302923	0.172815	0.479132	1	0	0
1375	CUST_11234_PI422575199	AGAP007939-RA	AGAP007939	3R	3217893	3222170	glycogen phosphorylase	1.20923	0.0482418	1.22685	0.0462791	1.44098	0.0284838	1.4586	0.0274234	1	1	1	1	up
1376	CUST_11235_PI422575199	AGAP007940-RA	AGAP007940	3R	3222828	3227440	er protein reticulon	0.246086	0.389311	0.664936	0.0596234	0.117485	0.66851	0.536335	0.102931	1	0	0
1377	CUST_11236_PI422575199	AGAP007941-RA	AGAP007941	3R	3228355	3230699	serine palmitoyltransferase	-0.256697	0.150198	0.061062	0.694235	-0.218057	0.204631	0.0997024	0.526914	0	0	0
1378	CUST_11237_PI422575199	AGAP007942-RA	AGAP007942	3R	3231275	3241585	synaptotagmin 1	-0.527528	0.00270136	-0.056824	0.515234	-0.738105	0.000700924	-0.2674	0.0267429	-1	0	0
1379	CUST_11238_PI422575199	AGAP007943-RA	AGAP007943	3R	3243299	3244438	AGAP007943-PA [Anopheles gambiae str. PEST]	-0.353274	0.290161	0.639643	0.092108	-0.66233	0.083639	0.330587	0.316364	0	0	0
1380	CUST_11239_PI422575199	AGAP007944-RA	AGAP007944	3R	3248131	3249703	extramacrochaetae protein	-0.527915	0.0246921	-0.360179	0.0748305	-0.388578	0.0601236	-0.220842	0.213734	-1	0	0
1381	CUST_1124_PI422575199	AGAP005664-RA	AGAP005664	2L	18500754	18510132	serine protease	-0.132444	0.0854617	-0.246531	0.0133635	-0.117759	0.105276	-0.231846	0.014763	-1	0	0
1382	CUST_11240_PI422575199	AGAP007945-RA	AGAP007945	3R	3250860	3252530	pickpocket 13	-0.190139	0.0629484	-0.0905523	0.29051	-0.139841	0.124371	-0.0402538	0.606318	-1	0	0
1383	CUST_11241_PI422575199	AGAP007946-RA	AGAP007946	3R	3252732	3255036	juvenile hormone-inducible	0.545193	0.2296	-0.0867214	0.832786	0.641498	0.170335	0.00958361	0.981296	0	0	0
1384	CUST_11242_PI422575199	AGAP007947-RA	AGAP007947	3R	3262580	3264037	juvenile hormone-inducible	-0.16544	0.345113	-0.458709	0.0413409	0.0484835	0.766737	-0.244785	0.18418	0	0	0
1385	CUST_11243_PI422575199	AGAP007948-RA	AGAP007948	3R	3264641	3270557	wd repeat-containing protein 75-like	-1.09753	0.0751185	-1.20666	0.0582896	-0.56118	0.288211	-0.67031	0.217634	-1	0	0
1386	CUST_11244_PI422575199	AGAP007949-RA	AGAP007949	3R	3265509	3267166	AGAP007949-PA [Anopheles gambiae str. PEST]	-0.271139	0.672725	0.48318	0.462969	-1.30677	0.0933309	-0.552448	0.406255	0	0	0
1387	CUST_11245_PI422575199	AGAP007950-RA	AGAP007950	3R	3273438	3275122	uncharacterized protein kiaa0152	-0.198029	0.288936	-0.154849	0.39356	-0.142702	0.426152	-0.0995214	0.570501	-1	0	0
1388	CUST_11246_PI422575199	AGAP007951-RA	AGAP007951	3R	3275939	3278326	glutamate receptor 4	-0.0816816	0.271013	-0.126414	0.119511	-0.0969598	0.192929	-0.141692	0.0843083	-1	0	0
1389	CUST_11247_PI422575199	AGAP007952-RA	AGAP007952	3R	3280091	3283095	ubiquitin-conjugating enzyme e2-24 kda	-0.44204	0.272926	-1.37327	0.0168809	-0.15253	0.683744	-1.08376	0.035705	-1	0	0
1390	CUST_11248_PI422575199	AGAP007953-RA	AGAP007953	3R	3286187	3289463	atp-dependent rna	-0.454222	0.0780771	-0.452385	0.0788936	-0.426439	0.0909219	-0.424602	0.0918936	-1	0	0
1391	CUST_11249_PI422575199	AGAP007954-RA	AGAP007954	3R	3290134	3293468	ring finger protein 10	-0.413878	0.237296	-0.346852	0.309241	-0.275887	0.406567	-0.208861	0.521654	-1	0	0
1392	CUST_1125_PI422575199	AGAP005665-RA	AGAP005665	2L	18503475	18504377	serine protease	-0.0957427	0.403733	-0.23472	0.0841533	-0.0964146	0.3933	-0.235392	0.079942	-1	0	0
1393	CUST_11250_PI422575199	AGAP007955-RA	AGAP007955	3R	3294893	3296415	AGAP007955-PA [Anopheles gambiae str. PEST]	-0.202334	0.0296142	-0.273693	0.0109955	-0.295143	0.00756215	-0.366502	0.00345782	-1	0	1
1394	CUST_11251_PI422575199	AGAP007956-RA	AGAP007956	3R	3296793	3297950	zinc finger protein 3	0.439067	0.332806	-0.24997	0.56487	0.761084	0.128633	0.0720475	0.865256	0	0	0
1395	CUST_11252_PI422575199	AGAP007957-RA	AGAP007957	3R	3298230	3308235	choline ethanolamine kinase	-0.454489	0.011856	-0.52085	0.00737562	-0.253205	0.067054	-0.319566	0.0345094	-1	0	0
1396	CUST_11253_PI422575199	AGAP007958-RA	AGAP007958	3R	3310562	3313579	acyl-coenzyme a oxidase 3	-0.247416	0.543701	0.104943	0.792554	-0.489159	0.259027	-0.136801	0.73181	0	0	0
1397	CUST_11254_PI422575199	AGAP007959-RA	AGAP007959	3R	3317913	3318990	AGAP007959-PA [Anopheles gambiae str. PEST]	-1.78112	0.0116612	-2.59072	0.00305246	-0.679971	0.166254	-1.48957	0.0207877	-1	0	0
1398	CUST_11255_PI422575199	AGAP007960-RA	AGAP007960	3R	3322177	3337112	0	-0.514401	0.00111619	-0.233862	0.0190449	-0.571156	0.000661079	-0.290617	0.00816669	-1	0	1
1399	CUST_11256_PI422575199	AGAP007961-RA	AGAP007961	3R	3337998	3346578	isoform e	0.332719	0.225024	-0.0230111	0.925798	0.413154	0.148746	0.0574242	0.816236	0	0	0
1400	CUST_11257_PI422575199	AGAP007962-RA	AGAP007962	3R	3348792	3350570	probable protein-cysteine n-palmitoyltransferase porcupine	-0.116227	0.333213	-0.0858645	0.462146	-0.140896	0.248204	-0.110534	0.34912	-1	0	0
1401	CUST_11258_PI422575199	AGAP007963-RA	AGAP007963	3R	3357053	3376250	calcium-binding protein	-0.765913	0.244942	1.09552	0.123282	-1.13647	0.113255	0.724971	0.266643	0	0	0
1402	CUST_11259_PI422575199	AGAP007964-RA	AGAP007964	3R	3379516	3381609	ring finger protein 17	-0.0525616	0.875748	-0.140304	0.679485	-0.266805	0.439977	-0.354548	0.31857	-1	0	0
1403	CUST_1126_PI422575199	AGAP005666-RA	AGAP005666	2L	18505071	18507362	anopheles gambiae pest agap012584-pa	-0.149103	0.151572	-0.201402	0.0751824	-0.12891	0.189466	-0.181208	0.0906437	-1	0	0
1404	CUST_11260_PI422575199	AGAP007965-RA	AGAP007965	3R	3384227	3386165	tudor domain-containing protein 5	0.202805	0.0481417	-0.338001	0.00938342	0.323901	0.00974207	-0.216906	0.035993	0	0	1
1405	CUST_11261_PI422575199	AGAP007966-RA	AGAP007966	3R	3386476	3388154	atp synthase gamma mitochondrial	0.849867	0.324491	1.893	0.0667559	0.636854	0.447416	1.67999	0.090619	1	0	0
1406	CUST_11262_PI422575199	AGAP007967-RA	AGAP007967	3R	3388672	3390659	selenophosphate synthetase	-0.0275659	0.940887	-0.147304	0.694904	0.0647641	0.861823	-0.0549742	0.882477	0	0	0
1407	CUST_11263_PI422575199	AGAP007968-RA	AGAP007968	3R	3391275	3393996	uncharacterized conserved protein	-0.488928	0.145757	-0.780911	0.0450372	-0.409285	0.205381	-0.701268	0.0607814	-1	0	0
1408	CUST_11264_PI422575199	AGAP007969-RA	AGAP007969	3R	3396163	3398677	thiamin pyrophosphokinase	0.241171	0.315526	0.178342	0.444308	0.115897	0.61051	0.0530681	0.813006	1	0	0
1409	CUST_11265_PI422575199	AGAP007970-RA	AGAP007970	3R	3402046	3432882	autophagy-specific gene 18	-0.114939	0.360964	-0.276999	0.0679398	-0.0661837	0.581095	-0.228244	0.107505	-1	0	0
1410	CUST_11266_PI422575199	AGAP007971-RA	AGAP007971	3R	3436031	3444235	zinc finger protein 354b-like	-0.299676	0.101487	-0.849873	0.00386205	-0.0603093	0.690554	-0.610506	0.0123046	-1	0	0
1411	CUST_11267_PI422575199	AGAP007972-RA	AGAP007972	3R	3476831	3478758	odd skipped	-0.0410575	0.694175	-0.12648	0.262681	-0.0520425	0.618297	-0.137465	0.227416	-1	0	0
1412	CUST_11268_PI422575199	AGAP007973-RA	AGAP007973	3R	3544102	3550781	sister of odd and bowl	-0.20152	0.162572	-0.115585	0.382398	-0.16675	0.228168	-0.0808142	0.528693	-1	0	0
1413	CUST_11269_PI422575199	AGAP007974-RA	AGAP007974	3R	3593158	3604623	protein drumstick-like	-0.293545	0.339653	0.434486	0.184139	-0.549007	0.112454	0.179025	0.544543	0	0	0
1414	CUST_1127_PI422575199	AGAP005667-RA	AGAP005667	2L	18508140	18509384	anopheles gambiae pest agap012584-pa	-0.148252	0.496276	0.198788	0.372875	-0.24911	0.264646	0.0979303	0.637192	0	0	0
1415	CUST_11270_PI422575199	AGAP007975-RA	AGAP007975	3R	3618017	3622285	dihydrolipoamide acetyltransferase component of pyruvate dehydrogenase	1.05916	0.0181074	1.70655	0.00339416	0.650649	0.0756002	1.29803	0.00892171	1	0	0
1416	CUST_11271_PI422575199	AGAP007976-RA	AGAP007976	3R	3622508	3646377	antennae-specific protein	1.44714	0.00865024	1.00349	0.0291543	1.70391	0.00479883	1.26025	0.013837	1	1	1	1	up
1417	CUST_11272_PI422575199	AGAP007977-RA	AGAP007977	3R	3624887	3626613	ubx domain-containing protein 8	0.0622018	0.572299	-0.0436029	0.688982	0.21092	0.103778	0.105115	0.354588	0	0	0
1418	CUST_11273_PI422575199	AGAP007978-RA	AGAP007978	3R	3629506	3633206	histone-lysine n-methyltransferase setdb1	-0.320836	0.271531	-0.112857	0.677165	-0.292779	0.308485	-0.0848007	0.752603	-1	0	0
1419	CUST_11274_PI422575199	AGAP007979-RA	AGAP007979	3R	3640949	3642000	AGAP007979-PA [Anopheles gambiae str. PEST]	-0.162667	0.151406	-0.655398	0.00204348	-0.175017	0.120686	-0.667748	0.00168924	-1	0	0
1420	CUST_11275_PI422575199	AGAP007980-RA	AGAP007980	3R	3648524	3649937	salivary secreted protein	-1.75384	0.122717	0.950994	0.349603	-1.23183	0.242123	1.473	0.176347	0	0	0
1421	CUST_11276_PI422575199	AGAP007981-RA	AGAP007981	3R	3651890	3655557	short-chain dehydrogenase	0.0664109	0.723449	-0.268334	0.199746	0.191212	0.333337	-0.143533	0.455614	0	0	0
1422	CUST_11277_PI422575199	AGAP007982-RA	AGAP007982	3R	3659631	3661799	angiotensin-converting enzyme	-0.0349432	0.935398	-0.0989875	0.818955	-0.129889	0.763688	-0.193934	0.655946	-1	0	0
1423	CUST_11278_PI422575199	AGAP007983-RA	AGAP007983	3R	3662878	3666201	protein lunapark-b	-0.17671	0.219835	-0.424312	0.0251381	-0.0718477	0.584691	-0.319449	0.057612	-1	0	0
1424	CUST_11279_PI422575199	AGAP007984-RA	AGAP007984	3R	3668052	3670907	missing oocyte	-0.158148	0.0881084	-0.491203	0.00222331	-0.108248	0.189391	-0.441303	0.00299303	-1	0	0
1425	CUST_1128_PI422575199	AGAP005668-RA	AGAP005668	2L	18511136	18512353	anopheles gambiae pest agap012584-pa	-0.0167074	0.781116	-0.146638	0.0595207	-0.057713	0.348971	-0.187644	0.0261523	-1	0	0
1426	CUST_11280_PI422575199	AGAP007985-RA	AGAP007985	3R	3691424	3752570	homeobox protein	-0.0617667	0.726885	0.157559	0.393264	-0.0234742	0.890278	0.195851	0.287419	0	0	0
1427	CUST_11281_PI422575199	AGAP007986-RA	AGAP007986	3R	3762723	3768912	---NA---	-0.256872	0.0668194	-0.340976	0.0294456	-0.225715	0.0860747	-0.309819	0.0358439	-1	0	0
1428	CUST_11282_PI422575199	AGAP007987-RA	AGAP007987	3R	3797851	3801434	decapentaplegic protein	-0.0532719	0.465439	-0.132851	0.114802	-0.0838945	0.260253	-0.163473	0.0630842	-1	0	0
1429	CUST_11283_PI422575199	AGAP007988-RA	AGAP007988	3R	3825061	3826807	glycerate kinase	-0.124264	0.549723	0.0867355	0.672455	-0.231501	0.27814	-0.0205012	0.916927	0	0	0
1430	CUST_11284_PI422575199	AGAP007989-RA	AGAP007989	3R	3827653	3832913	80 kda mcm3-associated protein	-0.230002	0.204329	-0.142646	0.400601	-0.20272	0.24084	-0.115365	0.477361	-1	0	0
1431	CUST_11285_PI422575199	AGAP007990-RA	AGAP007990	3R	3835048	3836853	glucosyl glucuronosyl transferases	1.15963	0.304946	2.18723	0.0908778	0.61065	0.569324	1.63825	0.172025	1	0	0
1432	CUST_11286_PI422575199	AGAP007991-RA	AGAP007991	3R	3837617	3845571	lipase	-0.132866	0.263669	-0.00203995	0.98504	-0.204049	0.112196	-0.0732222	0.506664	-1	0	0
1433	CUST_11287_PI422575199	AGAP007992-RA	AGAP007992	3R	3850571	3854608	sodium-dependent phosphate transporter	-0.197741	0.0329887	-0.335255	0.00561469	-0.116709	0.123222	-0.254223	0.0132262	-1	0	0
1434	CUST_11288_PI422575199	AGAP007993-RA	AGAP007993	3R	3876269	3877121	AGAP007993-PA [Anopheles gambiae str. PEST]	-0.254668	0.382104	0.288988	0.327972	-0.112476	0.678164	0.43118	0.161926	0	0	0
1435	CUST_11289_PI422575199	AGAP007994-RA	AGAP007994	3R	3889324	3890199	gremlin 1	-0.0401113	0.665666	-0.0229972	0.802674	-0.0891155	0.352772	-0.0720014	0.443834	-1	0	0
1436	CUST_1129_PI422575199	AGAP005669-RA	AGAP005669	2L	18513455	18514360	serine protease	-0.0911901	0.244919	-0.120754	0.145685	-0.152983	0.077795	-0.182546	0.0481106	-1	0	0
1437	CUST_11290_PI422575199	AGAP007995-RA	AGAP007995	3R	3919240	3924514	AGAP007995-PA [Anopheles gambiae str. PEST]	0.0756485	0.359165	-0.106297	0.219563	0.0729951	0.360864	-0.10895	0.19873	0	0	0
1438	CUST_11291_PI422575199	AGAP007996-RA	AGAP007996	3R	3941700	3968468	nuclear receptor-binding protein	-0.221678	0.034672	-0.550709	0.00144789	-0.0808287	0.307283	-0.40986	0.00405768	-1	0	0
1439	CUST_11292_PI422575199	AGAP007997-RA	AGAP007997	3R	3968522	3971603	AGAP007997-PA [Anopheles gambiae str. PEST]	0.363734	0.375397	0.655605	0.146894	-0.108483	0.779329	0.183388	0.639053	0	0	0
1440	CUST_11293_PI422575199	AGAP007998-RA	AGAP007998	3R	3976429	3980514	rac-gtp binding protein	0.0814054	0.568939	0.150163	0.316676	-0.00671076	0.961289	0.0620468	0.657933	0	0	0
1441	CUST_11294_PI422575199	AGAP007999-RA	AGAP007999	3R	3980964	3986024	nuclear pore complex protein nup155	-0.266873	0.0950312	-0.139016	0.320083	-0.226544	0.136831	-0.0986884	0.463848	-1	0	0
1442	CUST_11295_PI422575199	AGAP008000-RA	AGAP008000	3R	3987865	3988964	cg12117-pa	-0.137411	0.432262	-0.0609751	0.718401	-0.0833004	0.622978	-0.00686476	0.967139	-1	0	0
1443	CUST_11296_PI422575199	AGAP008001-RA	AGAP008001	3R	3991162	3993222	tgf beta-inducible nuclear protein 1	-0.614526	0.322553	-1.11808	0.109497	0.0976936	0.866379	-0.40586	0.497606	0	0	0
1444	CUST_11297_PI422575199	AGAP008002-RA	AGAP008002	3R	3993602	3994789	cyclin k	-0.0131426	0.918608	-0.192937	0.185492	0.109398	0.414363	-0.0703959	0.589665	0	0	0
1445	CUST_11298_PI422575199	AGAP008003-RA	AGAP008003	3R	3995362	4003164	wd repeat-containing protein 7	-0.275617	0.172353	-0.520891	0.0349723	-0.128963	0.479896	-0.374236	0.0868386	-1	0	0
1446	CUST_11299_PI422575199	AGAP008004-RA	AGAP008004	3R	3998920	3999952	ce5 protein	-0.26155	0.459901	-0.00456689	0.989304	-0.236259	0.500173	0.0207242	0.951334	0	0	0
1447	CUST_113_PI422575199	AGAP004769-RA	AGAP004769	2L	3297616	3317823	ras-related protein 2	1.42801	0.00350323	-0.673695	0.0436361	1.58454	0.00226491	-0.517163	0.0862195	0	0	0
1448	CUST_1130_PI422575199	AGAP005670-RA	AGAP005670	2L	18516374	18517276	serine protease	-0.0544827	0.732203	-0.301079	0.112449	-0.138419	0.390326	-0.385015	0.0553963	-1	0	0
1449	CUST_11300_PI422575199	AGAP008005-RA	AGAP008005	3R	4006718	4007982	replicase polyprotein 1a	-0.173908	0.226964	-0.0615379	0.64033	-0.297771	0.0653093	-0.185401	0.191626	-1	0	0
1450	CUST_11301_PI422575199	AGAP008006-RA	AGAP008006	3R	4009436	4011846	hepatoma-derived gf	-0.119741	0.159892	-0.414875	0.00395068	-0.043989	0.549059	-0.339123	0.00728979	-1	0	0
1451	CUST_11302_PI422575199	AGAP008007-RA	AGAP008007	3R	4013398	4019836	cullin 1	-1.03446	0.00672557	0.238065	0.301212	-1.38583	0.00223881	-0.113312	0.599696	0	0	0
1452	CUST_11303_PI422575199	AGAP008008-RA	AGAP008008	3R	4021110	4021707	---NA---	-0.201119	0.386357	-0.695905	0.0282734	-0.0297092	0.892698	-0.524496	0.0642101	-1	0	0
1453	CUST_11304_PI422575199	AGAP008009-RA	AGAP008009	3R	4024760	4105613	tyrosine-protein kinase drl	-0.056912	0.398202	-0.195506	0.0314936	-0.0990125	0.164907	-0.237607	0.0151888	-1	0	0
1454	CUST_11305_PI422575199	AGAP008010-RA	AGAP008010	3R	4170909	4172252	AGAP008010-PA [Anopheles gambiae str. PEST]	-0.137735	0.103079	-0.131531	0.114783	-0.137129	0.0965236	-0.130925	0.107777	-1	0	0
1455	CUST_11306_PI422575199	AGAP008011-RA	AGAP008011	3R	4172817	4173485	AGAP008011-PA [Anopheles gambiae str. PEST]	-1.08876	0.0148663	-0.233337	0.429298	-0.982064	0.020564	-0.126643	0.656901	-1	0	0
1456	CUST_11307_PI422575199	AGAP008012-RA	AGAP008012	3R	4173267	4174199	AGAP008012-PA [Anopheles gambiae str. PEST]	1.2286	0.164126	0.426387	0.586664	1.21185	0.168561	0.409636	0.600797	1	0	0
1457	CUST_11308_PI422575199	AGAP008013-RA	AGAP008013	3R	4174998	4178345	hypothetical conserved protein	0.108499	0.875318	-0.10774	0.87618	0.428174	0.545331	0.211935	0.760293	0	0	0
1458	CUST_11309_PI422575199	AGAP008014-RA	AGAP008014	3R	4178929	4184078	isoform b	-0.153312	0.121203	0.175117	0.0884604	-0.133178	0.153257	0.195252	0.0613275	0	0	0
1459	CUST_1131_PI422575199	AGAP005671-RA	AGAP005671	2L	18530513	18531415	serine protease	-0.000724776	0.994622	-0.00524857	0.961077	0.00206498	0.984525	-0.00245881	0.981575	0	0	0
1460	CUST_11310_PI422575199	AGAP008015-RA	AGAP008015	3R	4186797	4189039	AGAP008015-PA [Anopheles gambiae str. PEST]	-1.20808	0.0382493	-1.62772	0.0148353	-0.563774	0.227825	-0.983413	0.068053	-1	0	0
1461	CUST_11311_PI422575199	AGAP008016-RA	AGAP008016	3R	4190349	4192896	acyl- oxidase	-0.284411	0.011954	-0.444288	0.00240483	-0.251219	0.016321	-0.411096	0.00285318	-1	0	1
1462	CUST_11312_PI422575199	AGAP008017-RA	AGAP008017	3R	4248607	4274569	0	-0.172229	0.0227639	-0.341044	0.00204797	-0.204747	0.0115303	-0.373563	0.00128658	-1	0	1
1463	CUST_11313_PI422575199	AGAP008018-RA	AGAP008018	3R	4318878	4320925	cytochrome p450	0.23799	0.638166	0.943818	0.114179	0.051965	0.916951	0.757793	0.180776	1	0	0
1464	CUST_11314_PI422575199	AGAP008019-RA	AGAP008019	3R	4321507	4323866	cytochrome p450	0.314288	0.328132	0.144694	0.635399	0.324351	0.314432	0.154756	0.612573	1	0	0
1465	CUST_11315_PI422575199	AGAP008020-RA	AGAP008020	3R	4324183	4324987	cytochrome p450	0.44649	0.239688	0.0844428	0.806978	0.638808	0.119192	0.276761	0.439959	1	0	0
1466	CUST_11316_PI422575199	AGAP008021-RA	AGAP008021	3R	4325889	4326489	cytochrome p450	1.84757	0.047926	-0.222925	0.75095	1.79218	0.0521957	-0.278315	0.692927	0	0	0
1467	CUST_11317_PI422575199	AGAP008022-RA	AGAP008022	3R	4326802	4328809	cytochrome p450	-0.0596361	0.812615	-0.415725	0.15235	0.258957	0.33268	-0.097132	0.700793	0	0	0
1468	CUST_11318_PI422575199	AGAP008023-RA	AGAP008023	3R	4384025	4390541	segmentation polarity homeobox protein engrailed	-0.112479	0.34542	-0.126509	0.295667	-0.11538	0.33215	-0.12941	0.283927	-1	0	0
1469	CUST_11319_PI422575199	AGAP008024-RA	AGAP008024	3R	4417075	4417709	homeobox protein	-0.00310819	0.965125	-0.133954	0.115464	-0.0820437	0.273667	-0.212889	0.0302287	-1	0	0
1470	CUST_1132_PI422575199	AGAP005672-RA	AGAP005672	2L	18535500	18542604	ebna2 binding protein p100	-0.50581	0.0170003	-0.81953	0.00309821	-0.227303	0.141852	-0.541022	0.0121886	-1	0	0
1471	CUST_11320_PI422575199	AGAP008025-RA	AGAP008025	3R	4476716	4478140	homeodomain protein engrailed	0.022904	0.760967	-0.0447371	0.559227	-0.030426	0.682137	-0.0980671	0.22843	0	0	0
1472	CUST_11321_PI422575199	AGAP008026-RA	AGAP008026	3R	4499175	4507999	enhancer of polycomb	0.0462397	0.690197	-0.0238348	0.835918	0.0797538	0.498249	0.00967933	0.9324	0	0	0
1473	CUST_11322_PI422575199	AGAP008027-RA	AGAP008027	3R	4511376	4516680	isoform b	2.05071	0.0108781	3.0857	0.00249612	1.72175	0.019458	2.75674	0.00376586	1	1	1	1	up
1474	CUST_11323_PI422575199	AGAP008028-RA	AGAP008028	3R	4524591	4537135	voltage-gated calcium channel beta subunit	0.475009	0.140457	0.538822	0.10588	0.251525	0.386068	0.315339	0.289926	1	0	0
1475	CUST_11324_PI422575199	AGAP008031-RA	AGAP008031	3R	4690372	4691564	abrupt protein	-0.0898688	0.200605	-0.114344	0.123308	-0.165381	0.0437673	-0.189857	0.0288808	-1	0	0
1476	CUST_11325_PI422575199	AGAP008032-RA	AGAP008032	3R	4748166	4754923	isoform c	-0.128385	0.137576	-0.15258	0.0924756	-0.147968	0.0922172	-0.172162	0.0623306	-1	0	0
1477	CUST_11326_PI422575199	AGAP008033-RA	AGAP008033	3R	4761802	4763268	ttc19 protein	0.716526	0.140668	1.14719	0.0425842	0.439447	0.323229	0.870115	0.0897019	1	0	0
1478	CUST_11327_PI422575199	AGAP008034-RA	AGAP008034	3R	4766153	4768494	catsup protein	-0.0974682	0.532545	-0.370249	0.0605806	-0.0221112	0.88343	-0.294892	0.105614	-1	0	0
1479	CUST_11328_PI422575199	AGAP008035-RA	AGAP008035	3R	4769799	4788402	kinesin-like protein kif1b	-0.0258853	0.741455	-0.148232	0.112833	-0.0678498	0.392819	-0.190196	0.0550971	-1	0	0
1480	CUST_11329_PI422575199	AGAP008036-RA	AGAP008036	3R	4773670	4781794	AGAP008036-PA [Anopheles gambiae str. PEST]	-0.366263	0.213221	-0.615202	0.0678996	-0.0882499	0.738712	-0.337189	0.243602	-1	0	0
1481	CUST_1133_PI422575199	AGAP005672-RB	AGAP005672	2L	18535500	18542604	ebna2 binding protein p100	-0.330307	0.189354	-0.74044	0.0239945	-0.0966179	0.666697	-0.506751	0.0716514	-1	0	0
1482	CUST_11330_PI422575199	AGAP008037-RA	AGAP008037	3R	4788774	4791268	kdel motif-containing protein 1	-0.0382472	0.507078	-0.191844	0.0217652	-0.0461562	0.419219	-0.199753	0.0176453	-1	0	0
1483	CUST_11331_PI422575199	AGAP008038-RA	AGAP008038	3R	4791620	4791936	camp-dependent protein kinase catalytic subunit	-0.0237171	0.784543	0.0108903	0.899691	-0.0621451	0.473282	-0.0275377	0.743685	0	0	0
1484	CUST_11332_PI422575199	AGAP008039-RA	AGAP008039	3R	4797506	4798682	camp-dependent protein kinase catalytic subunit alpha	-0.114433	0.230887	-0.0682696	0.447087	-0.144954	0.138626	-0.0987901	0.276782	-1	0	0
1485	CUST_11333_PI422575199	AGAP008040-RA	AGAP008040	3R	4798709	4800283	AGAP008040-PA [Anopheles gambiae str. PEST]	-0.341897	0.257882	-1.18914	0.0101491	-0.202041	0.478459	-1.04929	0.015401	-1	0	0
1486	CUST_11334_PI422575199	AGAP008041-RA	AGAP008041	3R	4800830	4803086	ring finger protein 121	-0.414362	0.231597	-0.220357	0.495309	-0.328123	0.326191	-0.134118	0.671417	-1	0	0
1487	CUST_11335_PI422575199	AGAP008042-RA	AGAP008042	3R	4802921	4804671	cdna sequence	-0.336939	0.0935363	0.0576584	0.726685	-0.295209	0.126224	0.0993884	0.55182	0	0	0
1488	CUST_11336_PI422575199	AGAP008043-RA	AGAP008043	3R	4804673	4805576	28s ribosomal protein mitochondrial	-0.156293	0.390864	-0.235257	0.221474	0.0991163	0.574645	0.020152	0.907236	0	0	0
1489	CUST_11337_PI422575199	AGAP008044-RA	AGAP008044	3R	4806082	4808982	apoptosis-inducing factor mitochondrial	-0.568621	0.055818	-0.642935	0.039213	-0.250049	0.303314	-0.324362	0.200535	-1	0	0
1490	CUST_11338_PI422575199	AGAP008045-RA	AGAP008045	3R	4808998	4809724	transcription initiation factor tfiid subunit 13	-0.3327	0.202885	-0.00121703	0.995827	-0.0114968	0.96052	0.319986	0.216534	0	0	0
1491	CUST_11339_PI422575199	AGAP008046-RA	AGAP008046	3R	4839343	4845414	membrane traffic protein	0.388876	0.230076	0.730859	0.0564641	0.37075	0.24735	0.712732	0.059933	1	0	0
1492	CUST_1134_PI422575199	AGAP005673-RA	AGAP005673	2L	18543954	18544676	methyltransferase-like protein 10-like	-0.282029	0.469774	-0.0688182	0.855174	-0.0506048	0.893058	0.162606	0.669325	0	0	0
1493	CUST_11340_PI422575199	AGAP008047-RA	AGAP008047	3R	4850248	4856766	integrator complex subunit 1-like	-0.0169547	0.86997	-0.0246013	0.812625	-0.0568405	0.586964	-0.0644872	0.539972	-1	0	0
1494	CUST_11341_PI422575199	AGAP008048-RA	AGAP008048	3R	4857721	4860656	isoform c	-0.0541092	0.562259	-0.104873	0.288416	-0.156388	0.132839	-0.207151	0.0671917	-1	0	0
1495	CUST_11342_PI422575199	AGAP008049-RA	AGAP008049	3R	4861286	4862564	cell division cycle protein 123 homolog	0.290673	0.0621448	-0.331617	0.0428511	0.344622	0.0376289	-0.277668	0.0692324	0	0	0
1496	CUST_11343_PI422575199	AGAP008050-RA	AGAP008050	3R	4862696	4864782	phosphorylated adaptor for rna	-0.0547808	0.734347	-0.00805291	0.959902	-0.106951	0.515323	-0.0602228	0.708651	-1	0	0
1497	CUST_11344_PI422575199	AGAP008051-RA	AGAP008051	3R	4866376	4867629	sensory appendage protein	0.877578	0.268396	1.99584	0.0432141	0.447928	0.547505	1.56619	0.0834381	1	0	0
1498	CUST_11345_PI422575199	AGAP008052-RA	AGAP008052	3R	4868639	4869304	protein serine threonine	1.90791	0.258243	2.07978	0.224463	2.38475	0.174972	2.55663	0.152264	1	1	0
1499	CUST_11346_PI422575199	AGAP008053-RA	AGAP008053	3R	4869630	4871915	sphingomyelin phosphodiesterase 2	0.0982873	0.325204	-0.317019	0.0224705	0.134583	0.188456	-0.280723	0.0298445	0	0	0
1500	CUST_11347_PI422575199	AGAP008054-RA	AGAP008054	3R	4879536	4881834	protein serine threonine	-0.593419	0.512657	-0.355471	0.689427	-0.250423	0.77708	-0.0124749	0.988685	-1	0	0
1501	CUST_11348_PI422575199	AGAP008055-RA	AGAP008055	3R	4883556	4884159	chemosensory protein	0.654925	0.225974	0.427633	0.403343	0.922151	0.11428	0.69486	0.203727	1	0	0
1502	CUST_11349_PI422575199	AGAP008056-RA	AGAP008056	3R	4886075	4887788	AGAP008056-PA [Anopheles gambiae str. PEST]	-0.617862	0.0535185	0.521761	0.0839701	-0.733295	0.0320982	0.406328	0.148374	0	0	0
1503	CUST_1135_PI422575199	AGAP005674-RA	AGAP005674	2L	18555848	18613450	isoform a	0.0356745	0.795614	0.604642	0.00936208	-0.44934	0.022768	0.119628	0.392178	0	0	0
1504	CUST_11350_PI422575199	AGAP008057-RA	AGAP008057	3R	4897182	4904306	AGAP008057-PA [Anopheles gambiae str. PEST]	-0.00938476	0.89945	-0.0890701	0.270628	-0.0443858	0.54704	-0.124071	0.140149	-1	0	0
1505	CUST_11351_PI422575199	AGAP008058-RA	AGAP008058	3R	4897182	4916067	os-d-like protein	0.0389484	0.684929	-0.0514673	0.594891	0.188326	0.100879	0.0979101	0.331422	0	0	0
1506	CUST_11352_PI422575199	AGAP008059-RA	AGAP008059	3R	4927310	4932869	chemosensory protein 7	0.0443494	0.757717	1.03606	0.00151765	0.170785	0.27017	1.1625	0.00095962	1	0	0
1507	CUST_11353_PI422575199	AGAP008060-RA	AGAP008060	3R	4934320	4937305	imaginal disc growth factor	0.00595791	0.992551	-0.621705	0.358542	0.139611	0.827327	-0.488052	0.461376	0	0	0
1508	CUST_11354_PI422575199	AGAP008061-RA	AGAP008061	3R	4938138	4940055	imaginal disc growth factor	0.886915	0.228036	0.0486985	0.941507	0.875038	0.233123	0.0368212	0.955737	1	0	0
1509	CUST_11355_PI422575199	AGAP008062-RA	AGAP008062	3R	4952197	4972408	chemosensory protein csp4	-0.152106	0.0887703	-0.153832	0.0863082	-0.191841	0.0447577	-0.193567	0.0436074	-1	0	0
1510	CUST_11356_PI422575199	AGAP008063-RA	AGAP008063	3R	4973470	4974199	exosomal 3 -5 exoribonuclease complex subunit ski4	0.0395777	0.568977	-0.172305	0.0541976	0.0716336	0.311303	-0.140249	0.085996	0	0	0
1511	CUST_11357_PI422575199	AGAP008064-RA	AGAP008064	3R	4974521	4975474	cg1885-pa	-0.143555	0.0879926	-0.233289	0.0217592	-0.16243	0.0585629	-0.252164	0.0151807	-1	0	0
1512	CUST_11358_PI422575199	AGAP008065-RA	AGAP008065	3R	4978301	4981353	notch 2	-0.96066	0.048519	-1.20537	0.0244357	-0.490127	0.224164	-0.734836	0.097544	-1	0	0
1513	CUST_11359_PI422575199	AGAP008067-RA	AGAP008067	3R	5010619	5011296	nadph oxidase	-0.157997	0.255294	-0.235367	0.119305	-0.147875	0.277821	-0.225245	0.128519	-1	0	0
1514	CUST_1136_PI422575199	AGAP005675-RA	AGAP005675	2L	18648883	18670795	AGAP005675-PA [Anopheles gambiae str. PEST]	-0.329081	0.0344786	-0.305892	0.0428554	-0.265688	0.0585978	-0.242499	0.0748162	-1	0	0
1515	CUST_11360_PI422575199	AGAP008070-RA	AGAP008070	3R	5051190	5065642	carboxypeptidase b	-0.0749218	0.248546	-0.150355	0.0536552	-0.151003	0.0484329	-0.226436	0.0135841	-1	0	0
1516	CUST_11361_PI422575199	AGAP008071-RA	AGAP008071	3R	5060904	5067342	carboxypeptidase b	-0.0948408	0.109139	-0.211535	0.0101661	-0.0925675	0.107211	-0.209261	0.00944855	-1	0	0
1517	CUST_11362_PI422575199	AGAP008072-RA	AGAP008072	3R	5067619	5085292	nadph oxidase 5	-0.110995	0.245828	-0.238931	0.0430435	-0.0741231	0.40198	-0.202058	0.0630902	-1	0	0
1518	CUST_11363_PI422575199	AGAP008073-RA	AGAP008073	3R	5085892	5086579	AGAP008073-PA [Anopheles gambiae str. PEST]	0.863551	0.0744625	-0.494985	0.241145	0.805866	0.0885141	-0.552669	0.199115	0	0	0
1519	CUST_11364_PI422575199	AGAP008074-RA	AGAP008074	3R	5086684	5088586	transamidase complex subunit pig-u	-0.529173	0.00263512	-0.530311	0.00261412	-0.416543	0.00588424	-0.417682	0.00582688	-1	0	1
1520	CUST_11365_PI422575199	AGAP008075-RA	AGAP008075	3R	5095629	5101271	zinc finger protein	-0.508668	0.304888	-0.876345	0.11277	-0.202839	0.663341	-0.570516	0.257377	-1	0	0
1521	CUST_11366_PI422575199	AGAP008076-RA	AGAP008076	3R	5106746	5108341	AGAP008076-PA [Anopheles gambiae str. PEST]	0.0696318	0.820765	0.700144	0.0718155	-0.192014	0.529365	0.438498	0.191321	0	0	0
1522	CUST_11367_PI422575199	AGAP008077-RA	AGAP008077	3R	5111215	5120492	receptor protein tyrosine	0.483419	0.120117	0.435194	0.150766	0.119272	0.651655	0.0710473	0.786106	1	0	0
1523	CUST_11368_PI422575199	AGAP008078-RA	AGAP008078	3R	5197863	5199325	det1- and ddb1-associated protein 1	-0.13351	0.713793	0.0644613	0.85845	-0.0387406	0.914371	0.159231	0.662475	0	0	0
1524	CUST_11369_PI422575199	AGAP008079-RA	AGAP008079	3R	5217634	5225602	AGAP008079-PA [Anopheles gambiae str. PEST]	-0.0176722	0.845238	-0.086908	0.363753	-0.0940588	0.322636	-0.163295	0.121945	-1	0	0
1525	CUST_1137_PI422575199	AGAP005677-RA	AGAP005677	2L	18651360	18653050	AGAP005677-PA [Anopheles gambiae str. PEST]	-0.1842	0.0454911	-0.130114	0.112603	-0.217975	0.0261621	-0.16389	0.0606475	-1	0	0
1526	CUST_11370_PI422575199	AGAP008080-RA	AGAP008080	3R	5226886	5233226	proteophosphoglycan 5	-0.0463927	0.478128	-0.080346	0.247291	-0.0600592	0.355169	-0.0940126	0.177352	-1	0	0
1527	CUST_11371_PI422575199	AGAP008081-RA	AGAP008081	3R	5230476	5234018	atp-dependent rna helicase a	-0.113054	0.41852	-0.119905	0.393374	-0.0711669	0.597633	-0.0780184	0.564311	-1	0	0
1528	CUST_11372_PI422575199	AGAP008082-RA	AGAP008082	3R	5238162	5260831	neuroendocrine protein 7b2	0.680496	0.1805	1.14873	0.0521707	-0.123805	0.782645	0.344425	0.457863	0	0	0
1529	CUST_11373_PI422575199	AGAP008083-RA	AGAP008083	3R	5269317	5271374	AGAP008083-PA [Anopheles gambiae str. PEST]	-0.345458	0.142281	-0.284955	0.206966	-0.373943	0.118431	-0.31344	0.171861	-1	0	0
1530	CUST_11374_PI422575199	AGAP008084-RA	AGAP008084	3R	5288884	5290043	tata-box-binding protein	-0.150191	0.0898177	-0.271602	0.0157475	0.0953931	0.2225	-0.0260179	0.713979	0	0	0
1531	CUST_11375_PI422575199	AGAP008085-RA	AGAP008085	3R	5290352	5295046	cation-transporting atpase 13a1 (g-box binding protein)	-0.194038	0.0614037	-0.767605	0.000520165	0.0252195	0.746769	-0.548348	0.00167118	0	0	0
1532	CUST_11376_PI422575199	AGAP008086-RA	AGAP008086	3R	5295961	5298115	mitochondrial processing peptidase alpha subunit	-0.734179	0.0169359	0.08422	0.674588	-0.862276	0.00943775	-0.0438766	0.823422	0	0	0
1533	CUST_11377_PI422575199	AGAP008087-RA	AGAP008087	3R	5298415	5303042	ribonuclease 3	-0.335801	0.194371	-0.677194	0.0348235	-0.316302	0.215496	-0.657694	0.0377802	-1	0	0
1534	CUST_11378_PI422575199	AGAP008088-RA	AGAP008088	3R	5303383	5304603	ribonuclease h1	-0.852861	0.0740563	0.387771	0.335843	-0.9305	0.0581099	0.310131	0.430009	0	0	0
1535	CUST_11379_PI422575199	AGAP008089-RA	AGAP008089	3R	5310180	5311426	hypothetical conserved protein	0.283396	0.0584032	0.304725	0.0476282	0.113267	0.34152	0.134596	0.269244	1	0	0
1536	CUST_1138_PI422575199	AGAP005678-RA	AGAP005678	2L	18657551	18659242	AGAP005678-PA [Anopheles gambiae str. PEST]	-0.113185	0.303208	-0.0941137	0.381882	-0.0890118	0.399949	-0.0699402	0.500683	-1	0	0
1537	CUST_11380_PI422575199	AGAP008090-RA	AGAP008090	3R	5320908	5327777	nuclear pore complex protein nup205	-0.816437	0.00935978	-1.01	0.00438052	-0.324201	0.135124	-0.517767	0.040598	-1	0	0
1538	CUST_11381_PI422575199	AGAP008092-RA	AGAP008092	3R	5406395	5407761	nad dependent epimerase dehydratase	-0.436388	0.150525	-0.6653	0.0537371	-0.280586	0.316821	-0.509499	0.106575	-1	0	0
1539	CUST_11382_PI422575199	AGAP008093-RA	AGAP008093	3R	5513870	5515537	four-jointed	-0.0952742	0.161151	-0.129761	0.0795305	-0.128667	0.0748729	-0.163154	0.0385836	-1	0	0
1540	CUST_11383_PI422575199	AGAP008094-RA	AGAP008094	3R	5631567	5632285	presenilin enhancer	-0.11873	0.60414	-0.136265	0.554085	-0.267298	0.27225	-0.284833	0.246717	-1	0	0
1541	CUST_11384_PI422575199	AGAP008095-RA	AGAP008095	3R	5632541	5636592	isoform a	-0.0587405	0.504698	-0.0528307	0.546228	-0.0738586	0.404783	-0.0679487	0.440222	-1	0	0
1542	CUST_11385_PI422575199	AGAP008096-RA	AGAP008096	3R	5636563	5638783	sphingomyelin phosphodiesterase	-0.442561	0.031884	-0.908446	0.00267532	-0.165752	0.2907	-0.631636	0.00976775	-1	0	0
1543	CUST_11386_PI422575199	AGAP008097-RA	AGAP008097	3R	5640503	5641765	oxidoreductase	-0.0548219	0.444895	-0.132158	0.110833	-0.094317	0.207102	-0.171653	0.0520877	-1	0	0
1544	CUST_11387_PI422575199	AGAP008098-RA	AGAP008098	3R	5643873	5659901	transmembrane protein 131-like	0.0877736	0.116617	0.0559033	0.272483	0.0216487	0.64152	-0.0102215	0.824007	0	0	0
1545	CUST_11388_PI422575199	AGAP008099-RA	AGAP008099	3R	5662954	5664244	ufm1-conjugating enzyme 1	0.00695187	0.920179	-0.144966	0.090153	0.000726425	0.991372	-0.151192	0.0748106	0	0	0
1546	CUST_11389_PI422575199	AGAP008100-RA	AGAP008100	3R	5666799	5685022	isoform c	-0.103593	0.196565	-0.0999776	0.209515	-0.138371	0.0997141	-0.134756	0.106188	-1	0	0
1547	CUST_1139_PI422575199	AGAP005679-RA	AGAP005679	2L	18662281	18663999	AGAP005679-PA [Anopheles gambiae str. PEST]	-0.0275606	0.787388	-0.0945643	0.378456	-0.0627162	0.541455	-0.12972	0.239996	-1	0	0
1548	CUST_11390_PI422575199	AGAP008101-RA	AGAP008101	3R	5700314	5730138	isoform d	0.083661	0.578494	0.0414137	0.779877	0.00954273	0.947488	-0.0327045	0.821983	0	0	0
1549	CUST_11391_PI422575199	AGAP008102-RA	AGAP008102	3R	5767216	5782556	spir_drops ame: full=protein spire	-0.0986168	0.0602082	-0.168386	0.0113767	-0.135281	0.0220421	-0.205051	0.00528896	-1	0	0
1550	CUST_11392_PI422575199	AGAP008103-RA	AGAP008103	3R	5785552	5793809	viral a-type inclusion protein	-0.0885287	0.738067	-0.0130148	0.960491	-0.285115	0.304773	-0.209601	0.436026	-1	0	0
1551	CUST_11393_PI422575199	AGAP008104-RA	AGAP008104	3R	5797807	5799642	hypothetical protein AND_06989 [Anopheles darlingi]	-0.125248	0.198782	-0.230173	0.0474823	-0.0882197	0.332685	-0.193145	0.0735106	-1	0	0
1552	CUST_11394_PI422575199	AGAP008105-RA	AGAP008105	3R	5802391	5810018	cullin- isoform f	0.0209267	0.821515	0.323643	0.0203884	0.0285404	0.751712	0.331257	0.0170491	1	0	0
1553	CUST_11395_PI422575199	AGAP008106-RA	AGAP008106	3R	5810307	5811084	trafficking protein particle complex subunit 4	-0.109125	0.165534	-0.243094	0.0195463	0.0710527	0.319554	-0.0629162	0.371524	0	0	0
1554	CUST_11396_PI422575199	AGAP008107-RA	AGAP008107	3R	5811803	5813698	p53 induced protein	0.109238	0.373736	-0.174796	0.184685	-0.0347748	0.758846	-0.31881	0.0394029	0	0	0
1555	CUST_11397_PI422575199	AGAP008108-RA	AGAP008108	3R	5814885	5817006	transforming growth factor beta regulator 1	-0.122702	0.459862	-0.176327	0.305571	-0.121987	0.460702	-0.175612	0.305669	-1	0	0
1556	CUST_11398_PI422575199	AGAP008109-RA	AGAP008109	3R	5819234	5820760	venom allergen	-0.100045	0.578443	-0.0735698	0.67991	-0.0657663	0.711074	-0.0392912	0.823809	-1	0	0
1557	CUST_11399_PI422575199	AGAP008110-RA	AGAP008110	3R	5827492	5828806	coiled-coil domain containing 97	-0.155937	0.475373	-0.16904	0.441743	-0.034583	0.869647	-0.0476868	0.821271	-1	0	0
1558	CUST_114_PI422575199	AGAP004770-RA	AGAP004770	2L	3312046	3312961	trypsin	0.195767	0.815553	-0.12387	0.882397	0.818872	0.356031	0.499235	0.559589	0	0	0
1559	CUST_1140_PI422575199	AGAP005680-RA	AGAP005680	2L	18675462	18680046	isoform a	-0.0298134	0.812555	-0.223549	0.130393	0.0107467	0.931056	-0.182989	0.19195	0	0	0
1560	CUST_11400_PI422575199	AGAP008111-RA	AGAP008111	3R	5828833	5830873	n6-adenosine-methyltransferase ime4	-0.193236	0.117084	-0.424329	0.0119134	-0.186683	0.117824	-0.417775	0.0112712	-1	0	0
1561	CUST_11401_PI422575199	AGAP008112-RA	AGAP008112	3R	5831347	5833695	isoform c	-0.0885608	0.240918	-0.154905	0.0738486	-0.0868338	0.23617	-0.153178	0.0699523	-1	0	0
1562	CUST_11402_PI422575199	AGAP008113-RA	AGAP008113	3R	5834900	5839018	AGAP008113-PA [Anopheles gambiae str. PEST]	-0.607647	0.00208606	0.22097	0.0613648	-0.424668	0.00726622	0.403949	0.00866681	0	0	0
1563	CUST_11403_PI422575199	AGAP008114-RA	AGAP008114	3R	5847009	5848464	odorant receptor	-0.0565356	0.401042	-0.155755	0.060937	-0.0710006	0.290498	-0.17022	0.0433438	-1	0	0
1564	CUST_11404_PI422575199	AGAP008115-RA	AGAP008115	3R	5862294	5868282	AGAP008115-PA [Anopheles gambiae str. PEST]	0.0609932	0.618183	0.119506	0.350113	-0.0930594	0.452153	-0.034547	0.772818	0	0	0
1565	CUST_11405_PI422575199	AGAP008116-RA	AGAP008116	3R	5871544	5872482	AGAP008116-PA [Anopheles gambiae str. PEST]	-0.780739	0.0255098	-0.2523	0.324519	-0.728666	0.0314805	-0.200227	0.422763	-1	0	0
1566	CUST_11406_PI422575199	AGAP008117-RA	AGAP008117	3R	5876959	5886110	isoform c	-0.00470783	0.937122	-0.05276	0.400016	-0.0292105	0.619231	-0.0772627	0.227944	-1	0	0
1567	CUST_11407_PI422575199	AGAP008118-RA	AGAP008118	3R	5886695	5904286	serine threonine-protein kinase grp	-0.732165	0.012312	-1.05606	0.0033391	-0.446916	0.0565279	-0.770816	0.0101543	-1	0	0
1568	CUST_11408_PI422575199	AGAP008122-RA	AGAP008122	3R	5906148	5907529	u6 snrna-associated sm-like protein lsm7	0.37218	0.0833263	-0.507814	0.0351032	0.525668	0.0312596	-0.354326	0.0933475	0	0	0
1569	CUST_11409_PI422575199	AGAP008123-RA	AGAP008123	3R	5907583	5909604	hypothetical conserved protein	-0.131157	0.162875	-0.374496	0.00818356	-0.0700216	0.399926	-0.313361	0.0135673	-1	0	0
1570	CUST_1141_PI422575199	AGAP005681-RA	AGAP005681	2L	18693376	18697785	g-protein coupled receptor	-0.190159	0.0238684	-0.202171	0.0195915	-0.203849	0.0171729	-0.21586	0.0141861	-1	0	1
1571	CUST_11410_PI422575199	AGAP008124-RA	AGAP008124	3R	5917189	5918744	chitinase domain-containing protein 1	-0.353728	0.0100459	-0.872249	0.000344977	-0.0603323	0.46357	-0.578853	0.00148058	-1	0	0
1572	CUST_11411_PI422575199	AGAP008125-RA	AGAP008125	3R	5919150	5929244	short-chain dehydrogenase	-0.124097	0.16614	-0.19113	0.0597897	-0.0647318	0.420625	-0.131765	0.142043	-1	0	0
1573	CUST_11412_PI422575199	AGAP008126-RA	AGAP008126	3R	5933808	5934651	AGAP008126-PA [Anopheles gambiae str. PEST]	-0.0546761	0.520771	-0.150572	0.124919	-0.122337	0.179699	-0.218233	0.0442506	-1	0	0
1574	CUST_11413_PI422575199	AGAP008127-RA	AGAP008127	3R	5949028	5953023	receptor-type tyrosine-protein phosphatase n2	0.0724837	0.814382	-0.412127	0.227136	0.210604	0.506063	-0.274006	0.396249	0	0	0
1575	CUST_11414_PI422575199	AGAP008128-RA	AGAP008128	3R	5964305	5969902	AGAP008128-PA [Anopheles gambiae str. PEST]	0.388773	0.387615	0.432363	0.342043	0.0814927	0.848917	0.125083	0.770734	1	0	0
1576	CUST_11415_PI422575199	AGAP008129-RA	AGAP008129	3R	6001604	6002710	wd-repeat protein	0.240387	0.0639936	-0.132105	0.235278	0.384763	0.0145704	0.0122717	0.901717	0	0	0
1577	CUST_11416_PI422575199	AGAP008130-RA	AGAP008130	3R	6003811	6005991	menin isoform a	0.0153704	0.942991	-0.255747	0.274133	0.127982	0.558761	-0.143136	0.515558	0	0	0
1578	CUST_11417_PI422575199	AGAP008131-RA	AGAP008131	3R	6012374	6018434	udp-n-acetylglucosamine--dolichyl-phosphate n-acetylglucosaminephosphotransferase-like	-0.112189	0.477952	-0.214879	0.208577	-0.0393109	0.796402	-0.142001	0.375593	-1	0	0
1579	CUST_11418_PI422575199	AGAP008132-RA	AGAP008132	3R	6014024	6016919	beta- -mannosyl-glycoprotein 4-beta-n-acetylglucosaminyltransferase	0.0123313	0.925559	-0.38118	0.0371314	0.0541254	0.684032	-0.339385	0.0515798	0	0	0
1580	CUST_11419_PI422575199	AGAP008133-RA	AGAP008133	3R	6030948	6032182	clavesin-2	-0.0597586	0.552508	0.221381	0.0744153	-0.143169	0.184486	0.13797	0.197583	0	0	0
1581	CUST_1142_PI422575199	AGAP005682-RA	AGAP005682	2L	18725671	18740086	isoform a	-0.0597382	0.86877	0.178417	0.626729	0.0706974	0.844736	0.308853	0.413083	0	0	0
1582	CUST_11420_PI422575199	AGAP008134-RA	AGAP008134	3R	6044777	6046778	zinc finger protein 699	-0.0775703	0.277145	-0.376282	0.00365942	-0.0245701	0.702103	-0.323281	0.0056604	-1	0	0
1583	CUST_11421_PI422575199	AGAP008135-RA	AGAP008135	3R	6047269	6049092	gonadotropin inducible transcription factor	-0.0522366	0.529804	-0.385073	0.0071562	0.0896031	0.290621	-0.243233	0.0298599	0	0	0
1584	CUST_11422_PI422575199	AGAP008136-RA	AGAP008136	3R	6050821	6053266	peptidyl-prolyl cis-trans isomerase cyp6	-0.346724	0.031094	-0.419405	0.0169196	-0.252683	0.0731194	-0.325363	0.0358627	-1	0	0
1585	CUST_11423_PI422575199	AGAP008137-RA	AGAP008137	3R	6072566	6087708	niemann-pick c1	-0.0530747	0.573901	0.0238114	0.797399	-0.0926803	0.337285	-0.0157942	0.861776	0	0	0
1586	CUST_11424_PI422575199	AGAP008138-RA	AGAP008138	3R	6092088	6093806	AGAP008138-PA [Anopheles gambiae str. PEST]	-0.125646	0.124114	-0.12426	0.12721	-0.172176	0.0515272	-0.17079	0.0527144	-1	0	0
1587	CUST_11425_PI422575199	AGAP008139-RA	AGAP008139	3R	6107817	6109481	AGAP008139-PA [Anopheles gambiae str. PEST]	-0.0639758	0.394083	-0.119174	0.150173	-0.112116	0.159416	-0.167314	0.061597	-1	0	0
1588	CUST_11426_PI422575199	AGAP008140-RA	AGAP008140	3R	6118843	6120518	AGAP008140-PA [Anopheles gambiae str. PEST]	-0.238007	0.26886	-0.153245	0.455257	-0.306403	0.170737	-0.22164	0.294194	-1	0	0
1589	CUST_11427_PI422575199	AGAP008141-RA	AGAP008141	3R	6123643	6125789	argininosuccinate lyase	1.14855	0.321508	1.36821	0.249364	1.07105	0.350886	1.29071	0.27245	1	1	0
1590	CUST_11428_PI422575199	AGAP008142-RA	AGAP008142	3R	6126061	6129580	AGAP008142-PA [Anopheles gambiae str. PEST]	-0.172432	0.432547	0.062644	0.767309	-0.237248	0.295559	-0.00217247	0.991743	0	0	0
1591	CUST_11429_PI422575199	AGAP008143-RA	AGAP008143	3R	6130273	6133267	beta-carotene dioxygenase	-0.175314	0.678606	-0.103069	0.806066	-0.147485	0.726334	-0.0752409	0.857405	-1	0	0
1592	CUST_1143_PI422575199	AGAP005683-RA	AGAP005683	2L	18740491	18742387	AGAP005683-PA [Anopheles gambiae str. PEST]	-0.345427	0.0343082	-0.181974	0.171702	-0.337709	0.0334854	-0.174256	0.176005	-1	0	0
1593	CUST_11430_PI422575199	AGAP008144-RA	AGAP008144	3R	6136495	6139100	AGAP008144-PA [Anopheles gambiae str. PEST]	-0.151883	0.125467	-0.0753644	0.391926	-0.117416	0.200866	-0.0408975	0.62242	-1	0	0
1594	CUST_11431_PI422575199	AGAP008145-RA	AGAP008145	3R	6140266	6142460	AGAP008145-PA [Anopheles gambiae str. PEST]	-0.0802282	0.328334	0.109967	0.202029	-0.135325	0.124825	0.0548696	0.476164	0	0	0
1595	CUST_11432_PI422575199	AGAP008146-RA	AGAP008146	3R	6153069	6154609	AGAP008146-PA [Anopheles gambiae str. PEST]	-0.0849163	0.144392	-0.0902598	0.126558	-0.124564	0.0517703	-0.129908	0.0459209	-1	0	0
1596	CUST_11433_PI422575199	AGAP008147-RA	AGAP008147	3R	6187934	6189616	upf0027 protein c22orf28	0.0892275	0.804575	-0.0151708	0.966305	0.38358	0.319179	0.279182	0.45459	0	0	0
1597	CUST_11434_PI422575199	AGAP008148-RA	AGAP008148	3R	6191658	6198182	ring finger and spry domain-containing protein 1	0.0315253	0.559817	-0.102433	0.107972	-0.0159122	0.757258	-0.14987	0.0356105	0	0	0
1598	CUST_11435_PI422575199	AGAP008149-RA	AGAP008149	3R	6205382	6206593	phosphatase 2c beta	-0.242718	0.0614996	-0.142128	0.205749	-0.390849	0.012809	-0.290259	0.0334934	-1	0	0
1599	CUST_11436_PI422575199	AGAP008150-RA	AGAP008150	3R	6211565	6212686	metaxin 2	0.394499	0.111673	0.618357	0.0332619	0.581101	0.0398387	0.804959	0.0141528	1	0	0
1600	CUST_11437_PI422575199	AGAP008151-RA	AGAP008151	3R	6212809	6216312	rna polymerase iii 128kd subunit	-0.266631	0.166565	-0.432609	0.0519182	-0.0382162	0.819757	-0.204194	0.263495	-1	0	0
1601	CUST_11438_PI422575199	AGAP008152-RA	AGAP008152	3R	6219262	6227422	leucine-rich transmembrane protein	-0.398838	0.163703	-0.0246711	0.921157	-0.488523	0.104779	-0.114356	0.650221	-1	0	0
1602	CUST_11439_PI422575199	AGAP008153-RA	AGAP008153	3R	6238637	6239312	AGAP008153-PA [Anopheles gambiae str. PEST]	-0.0302348	0.669754	-0.154323	0.078925	-0.118296	0.137049	-0.242384	0.0190598	-1	0	0
1603	CUST_1144_PI422575199	AGAP005684-RA	AGAP005684	2L	18744613	18746180	syntaxin 17	0.142822	0.465623	0.52652	0.0411454	-0.10294	0.591637	0.280757	0.187477	0	0	0
1604	CUST_11440_PI422575199	AGAP008154-RA	AGAP008154	3R	6244602	6246015	aldose 1-epimerase	-0.112104	0.22173	-0.168359	0.095651	-0.110485	0.21522	-0.166739	0.0905959	-1	0	0
1605	CUST_11441_PI422575199	AGAP008155-RA	AGAP008155	3R	6254608	6256758	forkhead box protein	-0.0318274	0.570079	-0.0764897	0.211718	-0.117245	0.0785211	-0.161908	0.0315216	-1	0	0
1606	CUST_11442_PI422575199	AGAP008156-RA	AGAP008156	3R	6261939	6263851	signalosome subunit	-0.0961514	0.417112	0.0325623	0.774764	-0.112776	0.347461	0.0159376	0.887797	0	0	0
1607	CUST_11443_PI422575199	AGAP008157-RA	AGAP008157	3R	6263401	6264927	zinc finger protein 330	-0.191146	0.256088	-0.268287	0.13666	-0.148969	0.359684	-0.22611	0.191739	-1	0	0
1608	CUST_11444_PI422575199	AGAP008158-RA	AGAP008158	3R	6264999	6265827	deoxycytidylate deaminase	-0.168105	0.282988	-0.583174	0.0126539	-0.014179	0.921505	-0.429248	0.0336737	-1	0	0
1609	CUST_11445_PI422575199	AGAP008159-RA	AGAP008159	3R	6265851	6268227	nucleolar protein 10	-0.0618468	0.619103	-0.159932	0.236525	-0.065577	0.597032	-0.163662	0.225621	-1	0	0
1610	CUST_11446_PI422575199	AGAP008160-RA	AGAP008160	3R	6271131	6276155	myb	-0.148405	0.504705	-0.373492	0.139207	-0.0173802	0.935729	-0.242467	0.297276	-1	0	0
1611	CUST_11447_PI422575199	AGAP008161-RA	AGAP008161	3R	6277513	6278493	ribonuclease h2 subunit b	-0.406549	0.0137674	-0.762077	0.00141523	-0.132081	0.240346	-0.487609	0.00704998	-1	0	0
1612	CUST_11448_PI422575199	AGAP008162-RA	AGAP008162	3R	6278504	6279119	snare-associated protein snapin	-0.129155	0.591124	-0.142044	0.55624	-0.106149	0.656512	-0.119037	0.619173	-1	0	0
1613	CUST_11449_PI422575199	AGAP008163-RA	AGAP008163	3R	6279502	6280318	nhp2-like protein 1-like	-1.1372	0.107127	-1.55213	0.0475158	-0.504944	0.409683	-0.919879	0.169084	-1	0	0
1614	CUST_1145_PI422575199	AGAP005685-RA	AGAP005685	2L	18746156	18746953	isoform a	0.182127	0.101263	-0.324766	0.0194091	0.367183	0.0115635	-0.13971	0.168347	0	0	0
1615	CUST_11450_PI422575199	AGAP008164-RA	AGAP008164	3R	6280388	6282383	lupus la protein (sjogren syndrome type b antigen) (la ss-b)	-0.259921	0.0573961	-0.422029	0.0127311	-0.128307	0.257301	-0.290415	0.0404265	-1	0	0
1616	CUST_11451_PI422575199	AGAP008165-RA	AGAP008165	3R	6283222	6293393	cral trio domain-containing protein	0.0452461	0.877024	-0.195732	0.51505	0.165662	0.577313	-0.075316	0.796622	0	0	0
1617	CUST_11452_PI422575199	AGAP008166-RA	AGAP008166	3R	6296466	6297905	heparan sulfate 2-o-sulfotransferase	-0.178018	0.416399	-0.111193	0.60188	-0.151497	0.483019	-0.0846726	0.688239	-1	0	0
1618	CUST_11453_PI422575199	AGAP008167-RA	AGAP008167	3R	6299174	6302429	abhydrolase domain-containing protein 4	0.23254	0.360503	0.263509	0.307279	0.164054	0.506311	0.195023	0.434959	1	0	0
1619	CUST_11454_PI422575199	AGAP008168-RA	AGAP008168	3R	6327361	6328479	AGAP008168-PA [Anopheles gambiae str. PEST]	-0.0338149	0.731886	-0.123553	0.250515	-0.203116	0.0849173	-0.292854	0.030349	-1	0	0
1620	CUST_11455_PI422575199	AGAP008169-RA	AGAP008169	3R	6363913	6364653	chondroitin proteoglycan-2	0.1224	0.308331	0.159796	0.20255	-0.02021	0.855604	0.017186	0.876946	0	0	0
1621	CUST_11456_PI422575199	AGAP008170-RA	AGAP008170	3R	6366372	6367535	anopheles gambiae pest agap012584-pa	-0.119867	0.224269	-0.159834	0.127978	-0.072111	0.428795	-0.112078	0.243423	-1	0	0
1622	CUST_11457_PI422575199	AGAP008171-RA	AGAP008171	3R	6368142	6371057	anopheles gambiae pest agap012584-pa	-0.0799243	0.227668	-0.198027	0.0242928	-0.128093	0.0780521	-0.246196	0.0106004	-1	0	0
1623	CUST_11458_PI422575199	AGAP008172-RA	AGAP008172	3R	6371787	6374888	tyrosine-protein kinase src42a	-0.0885212	0.366119	-0.136448	0.191591	-0.0736079	0.436878	-0.121534	0.22737	-1	0	0
1624	CUST_11459_PI422575199	AGAP008173-RA	AGAP008173	3R	6376711	6377745	leucine-rich repeat containing protein	-0.143232	0.0457268	-0.221962	0.0113442	-0.159938	0.0298745	-0.238668	0.00788657	-1	0	1
1625	CUST_1146_PI422575199	AGAP005686-RA	AGAP005686	2L	18750630	18751523	serine protease	-0.0450326	0.880711	-0.103596	0.731629	-0.185401	0.543101	-0.243965	0.431681	-1	0	0
1626	CUST_11460_PI422575199	AGAP008174-RA	AGAP008174	3R	6382399	6382905	kda salivary protein	0.0512943	0.786086	-0.115013	0.550731	0.10631	0.577208	-0.0599979	0.74955	0	0	0
1627	CUST_11461_PI422575199	AGAP008175-RA	AGAP008175	3R	6385621	6389769	AGAP008175-PA [Anopheles gambiae str. PEST]	0.218528	0.123441	0.478278	0.0130498	-0.0735352	0.536101	0.186216	0.162081	0	0	0
1628	CUST_11462_PI422575199	AGAP008175-RB	AGAP008175	3R	6385621	6389769	AGAP008175-PA [Anopheles gambiae str. PEST]	-0.128184	0.375304	-0.316257	0.0697538	-0.0842816	0.546411	-0.272355	0.10058	-1	0	0
1629	CUST_11463_PI422575199	AGAP008176-RA	AGAP008176	3R	6391001	6393645	dipeptidyl peptidase 4	-0.284031	0.70741	-0.422566	0.58091	-0.369174	0.627809	-0.507708	0.510806	-1	0	0
1630	CUST_11464_PI422575199	AGAP008177-RA	AGAP008177	3R	6394644	6395225	AGAP008177-PA [Anopheles gambiae str. PEST]	-0.0737682	0.229002	-0.117107	0.0874442	-0.109131	0.0961757	-0.15247	0.0388942	-1	0	0
1631	CUST_11465_PI422575199	AGAP008178-RA	AGAP008178	3R	6401242	6403041	ubiquitin specific protease 42	0.0364273	0.830403	-0.0327449	0.847233	0.0448943	0.79135	-0.0242779	0.88585	0	0	0
1632	CUST_11466_PI422575199	AGAP008180-RA	AGAP008180	3R	6410225	6416240	1-associated eps domain-containing	-0.14471	0.451873	-0.347713	0.116024	-0.0194352	0.915957	-0.222438	0.267876	-1	0	0
1633	CUST_11467_PI422575199	AGAP008181-RA	AGAP008181	3R	6421440	6425169	smg-7 (suppressor with morphological effect on genitalia protein 7)	0.560302	0.0895906	0.317305	0.275198	0.626036	0.0670602	0.38304	0.201444	1	0	0
1634	CUST_11468_PI422575199	AGAP008182-RA	AGAP008182	3R	6429943	6433759	protein takeout	-0.349148	0.595682	1.20607	0.117652	-0.410574	0.535373	1.14464	0.132023	0	0	0
1635	CUST_11469_PI422575199	AGAP008184-RA	AGAP008184	3R	6444679	6451518	cation-transporting atpase	-0.147689	0.163526	-0.138959	0.184073	-0.10157	0.293002	-0.0928398	0.330877	-1	0	0
1636	CUST_1147_PI422575199	AGAP005687-RA	AGAP005687	2L	18752858	18753751	serine protease	-0.106553	0.176358	-0.221456	0.0270666	-0.0468319	0.49814	-0.161735	0.0619898	-1	0	0
1637	CUST_11470_PI422575199	AGAP008185-RA	AGAP008185	3R	6453504	6463822	0	0.0651758	0.578882	0.0496074	0.669972	-0.0387521	0.735381	-0.0543205	0.638181	0	0	0
1638	CUST_11471_PI422575199	AGAP008186-RA	AGAP008186	3R	6465238	6467391	myosin motor	-0.0963788	0.173254	-0.246556	0.0133276	-0.102841	0.142354	-0.253018	0.0109436	-1	0	0
1639	CUST_11472_PI422575199	AGAP008187-RA	AGAP008187	3R	6468421	6470496	uncharacterized protein c20orf112-like protein	0.0287865	0.73191	0.0424732	0.616515	-0.0411771	0.616232	-0.0274903	0.735503	0	0	0
1640	CUST_11473_PI422575199	AGAP008188-RA	AGAP008188	3R	6491076	6496591	AGAP008188-PA [Anopheles gambiae str. PEST]	-0.0785015	0.577657	-0.171938	0.25558	-0.0560258	0.68595	-0.149462	0.310322	-1	0	0
1641	CUST_11474_PI422575199	AGAP008189-RA	AGAP008189	3R	6515395	6518101	nucleolar protein 4-like	-0.105798	0.129047	-0.0758773	0.243016	-0.149302	0.0498329	-0.119381	0.090346	-1	0	0
1642	CUST_11475_PI422575199	AGAP008190-RA	AGAP008190	3R	6530700	6535470	gliotactin	-0.01171	0.915938	-0.0546277	0.627814	0.00566795	0.95862	-0.0372498	0.735093	0	0	0
1643	CUST_11476_PI422575199	AGAP008191-RA	AGAP008191	3R	6539900	6543544	cyclin e	-0.252963	0.016334	-0.257454	0.0154036	-0.226206	0.0212289	-0.230697	0.0199177	-1	0	1
1644	CUST_11477_PI422575199	AGAP008192-RA	AGAP008192	3R	6555372	6556471	AGAP008192-PA [Anopheles gambiae str. PEST]	0.0489391	0.8241	-0.154084	0.496551	-0.0644381	0.769267	-0.267461	0.26252	0	0	0
1645	CUST_11478_PI422575199	AGAP008193-RA	AGAP008193	3R	6556586	6562367	nidogen isoform a	-0.228273	0.312442	-0.832123	0.0135883	-0.416512	0.0952862	-1.02036	0.0059732	-1	0	0
1646	CUST_11479_PI422575199	AGAP008194-RA	AGAP008194	3R	6565512	6568785	mutagen-sensitive 304	-0.236723	0.439439	-0.535067	0.124587	-0.156939	0.599652	-0.455283	0.174022	-1	0	0
1647	CUST_1148_PI422575199	AGAP005688-RA	AGAP005688	2L	18754229	18755134	serine protease	-0.0986476	0.264808	-0.176605	0.0811767	-0.185296	0.0662625	-0.263254	0.0235463	-1	0	0
1648	CUST_11480_PI422575199	AGAP008195-RA	AGAP008195	3R	6568878	6570755	ampk-beta subunit	0.0963272	0.344	0.125304	0.235551	0.0840481	0.392716	0.113025	0.267496	1	0	0
1649	CUST_11481_PI422575199	AGAP008196-RA	AGAP008196	3R	6570922	6572070	anaphase promoting complex subunit 11	0.13474	0.490435	-0.187338	0.351148	0.0409413	0.828687	-0.281137	0.187949	0	0	0
1650	CUST_11482_PI422575199	AGAP008197-RA	AGAP008197	3R	6572072	6627395	isoform b	0.0791069	0.32461	-0.134424	0.12922	-0.056183	0.45692	-0.269714	0.0168287	0	0	0
1651	CUST_11483_PI422575199	AGAP008198-RA	AGAP008198	3R	6662049	6681027	cg17265 cg17265-pa	-0.211605	0.0340081	-0.263417	0.0169537	-0.22375	0.0259299	-0.275562	0.0131021	-1	0	1
1652	CUST_11484_PI422575199	AGAP008199-RA	AGAP008199	3R	6688077	6692983	AGAP008199-PA [Anopheles gambiae str. PEST]	-0.0124305	0.8431	-0.119557	0.112118	-0.0624517	0.334981	-0.169579	0.0409968	-1	0	0
1653	CUST_11485_PI422575199	AGAP008200-RA	AGAP008200	3R	6721518	6734693	voltage-gated potassium channel	-0.157597	0.333125	-0.150863	0.351788	-0.13443	0.399042	-0.127696	0.420982	-1	0	0
1654	CUST_11486_PI422575199	AGAP008201-RA	AGAP008201	3R	6774812	6785494	voltage-gated potassium channel	-0.100021	0.121794	-0.157626	0.0367125	-0.134084	0.0535243	-0.191689	0.0179233	-1	0	0
1655	CUST_11487_PI422575199	AGAP008202-RA	AGAP008202	3R	6842693	6863682	potassium voltage-gated channel protein shaw	-0.0491122	0.660027	-0.0987777	0.394144	-0.0544881	0.62478	-0.104154	0.369102	-1	0	0
1656	CUST_11488_PI422575199	AGAP008203-RA	AGAP008203	3R	6903106	6904696	cytochrome p450	-0.144333	0.0683544	-0.200092	0.0264054	-0.140808	0.0679	-0.196567	0.0256296	-1	0	0
1657	CUST_11489_PI422575199	AGAP008204-RA	AGAP008204	3R	6905153	6906716	cytochrome p450	-0.134718	0.142752	-0.217147	0.0426094	-0.0405924	0.60145	-0.123021	0.161253	-1	0	0
1658	CUST_1149_PI422575199	AGAP005689-RA	AGAP005689	2L	18756789	18757691	serine protease	-0.109787	0.0614757	-0.118972	0.0491431	-0.124975	0.0388029	-0.13416	0.031315	-1	0	0
1659	CUST_11490_PI422575199	AGAP008205-RA	AGAP008205	3R	6906804	6908373	cytochrome p450	-0.14316	0.177149	-0.24067	0.0513446	-0.152972	0.148933	-0.250481	0.0431698	-1	0	0
1660	CUST_11491_PI422575199	AGAP008206-RA	AGAP008206	3R	6908594	6910234	cytochrome p450	0.888826	0.117549	0.635483	0.228019	0.923299	0.107352	0.669955	0.207684	1	0	0
1661	CUST_11492_PI422575199	AGAP008207-RA	AGAP008207	3R	6911447	6913071	cytochrome p450	0.32328	0.256531	0.0990622	0.706019	0.431803	0.151631	0.207585	0.443017	1	0	0
1662	CUST_11493_PI422575199	AGAP008208-RA	AGAP008208	3R	6913769	6915359	cytochrome p450	0.166861	0.291636	-0.0340224	0.816734	0.174349	0.271505	-0.0265344	0.855658	0	0	0
1663	CUST_11494_PI422575199	AGAP008209-RA	AGAP008209	3R	6915902	6917581	cytochrome p450	-2.49869	0.0277456	0.611156	0.454669	-3.2291	0.0119385	-0.119254	0.879524	0	0	0
1664	CUST_11495_PI422575199	AGAP008210-RA	AGAP008210	3R	6918282	6922439	cytochrome p450	-0.0652232	0.329237	0.073671	0.278209	-0.157745	0.050286	-0.0188511	0.757168	0	0	0
1665	CUST_11496_PI422575199	AGAP008212-RA	AGAP008212	3R	6928858	6930486	cytochrome p450	0.85777	0.303688	0.469282	0.553998	0.982345	0.248007	0.593857	0.459883	1	0	0
1666	CUST_11497_PI422575199	AGAP008213-RA	AGAP008213	3R	6931811	6933699	cytochrome p450	1.34953	0.0500542	-0.540902	0.328313	1.49105	0.0373797	-0.399381	0.457419	0	0	0
1667	CUST_11498_PI422575199	AGAP008214-RA	AGAP008214	3R	6933859	6935721	cytochrome p450	0.380459	0.345706	-0.645754	0.144102	0.397583	0.326499	-0.62863	0.152083	0	0	0
1668	CUST_11499_PI422575199	AGAP008215-RA	AGAP008215	3R	6961084	6961708	gsg7 salivary protein	-0.239085	0.487145	-0.123316	0.713444	0.00928941	0.977667	0.125058	0.708956	0	0	0
1669	CUST_115_PI422575199	AGAP004771-RA	AGAP004771	2L	3328939	3340228	AGAP004771-PA [Anopheles gambiae str. PEST]	0.368501	0.207378	-0.0519695	0.842543	0.223436	0.412912	-0.197034	0.465903	0	0	0
1670	CUST_1150_PI422575199	AGAP005690-RA	AGAP005690	2L	18760040	18761031	serine protease	0.0807812	0.508419	-0.083025	0.497415	0.120684	0.325991	-0.0431221	0.709834	0	0	0
1671	CUST_11500_PI422575199	AGAP008216-RA	AGAP008216	3R	6962517	6963258	gsg7 salivary protein	-0.0991185	0.829401	0.814794	0.131689	-0.288654	0.538542	0.625259	0.219335	0	0	0
1672	CUST_11501_PI422575199	AGAP008217-RA	AGAP008217	3R	6971669	6973290	cytochrome p450	1.12176	0.0975113	1.22073	0.0790009	1.33482	0.062306	1.43379	0.0511004	1	1	0
1673	CUST_11502_PI422575199	AGAP008218-RA	AGAP008218	3R	6973779	6975563	cytochrome p450	0.503984	0.420582	0.39948	0.516491	0.68006	0.292732	0.575556	0.363529	1	0	0
1674	CUST_11503_PI422575199	AGAP008219-RA	AGAP008219	3R	6976501	6978142	cytochrome p450	1.14844	0.0856554	0.768851	0.20309	1.33779	0.0572089	0.95821	0.130937	1	0	0
1675	CUST_11504_PI422575199	AGAP008221-RA	AGAP008221	3R	7028563	7044274	cg31772 cg31772-pa	-0.0271543	0.700417	-0.0756855	0.313249	-0.106364	0.174766	-0.154895	0.0743998	-1	0	0
1676	CUST_11505_PI422575199	AGAP008222-RA	AGAP008222	3R	7095141	7117980	brother of odd with entrails isoform c	-0.0792417	0.328516	-0.131402	0.138993	-0.0764802	0.338801	-0.128641	0.141953	-1	0	0
1677	CUST_11506_PI422575199	AGAP008223-RA	AGAP008223	3R	7143325	7145780	armadillo repeat-containing protein 4	-0.02737	0.617412	-0.154797	0.0377285	-0.0225697	0.669198	-0.149997	0.0376852	-1	0	0
1678	CUST_11507_PI422575199	AGAP008224-RA	AGAP008224	3R	7146471	7156301	tpa_exp: ras-like family 11 member a	-0.199796	0.150844	-0.180266	0.184844	-0.156445	0.234047	-0.136914	0.287645	-1	0	0
1679	CUST_11508_PI422575199	AGAP008225-RA	AGAP008225	3R	7163635	7165312	trehalose-6-phosphate phosphatase	0.959415	0.0144744	1.02032	0.0117466	1.20476	0.0065362	1.26566	0.00547688	1	0	1
1680	CUST_11509_PI422575199	AGAP008226-RA	AGAP008226	3R	7165454	7166891	cg3652	-0.140325	0.183919	-0.505173	0.00446315	0.0171104	0.853262	-0.347737	0.016018	0	0	0
1681	CUST_1151_PI422575199	AGAP005691-RA	AGAP005691	2L	18763872	18764777	serine protease	-0.112336	0.0709014	-0.141695	0.0368323	-0.135973	0.0378745	-0.165333	0.0205891	-1	0	0
1682	CUST_11510_PI422575199	AGAP008227-RA	AGAP008227	3R	7167425	7172871	trehalose-6-phosphate synthase 1	0.185765	0.572705	-0.391869	0.265257	0.419414	0.237778	-0.158221	0.628501	0	0	0
1683	CUST_11511_PI422575199	AGAP008228-RA	AGAP008228	3R	7176189	7191900	testis seletal muscle dual specificty phosphatase	0.593707	0.13624	1.375	0.0125458	0.512798	0.183051	1.29409	0.0153655	1	0	0
1684	CUST_11512_PI422575199	AGAP008229-RA	AGAP008229	3R	7200006	7202199	polypeptide n-acetylgalactosaminyltransferase 3	-0.115257	0.303095	-0.272193	0.0493809	-0.154564	0.185834	-0.311501	0.0324199	-1	0	0
1685	CUST_11513_PI422575199	AGAP008230-RA	AGAP008230	3R	7206258	7207760	cg10348 cg10348-pa	-0.00504506	0.949373	-0.0039291	0.960557	-0.13168	0.142779	-0.130564	0.145363	-1	0	0
1686	CUST_11514_PI422575199	AGAP008231-RA	AGAP008231	3R	7265356	7270554	AGAP008231-PA [Anopheles gambiae str. PEST]	-0.0528989	0.900215	-0.046269	0.912646	-0.407189	0.356631	-0.400559	0.363673	-1	0	0
1687	CUST_11515_PI422575199	AGAP008232-RA	AGAP008232	3R	7436657	7478834	low quality protein: transcription factor hamlet-like	-0.0458928	0.397714	-0.119611	0.0692744	-0.0821974	0.156465	-0.155916	0.0298109	-1	0	0
1688	CUST_11516_PI422575199	AGAP008233-RA	AGAP008233	3R	7543137	7544776	gastrulation defective protein 1-like protein	-0.0163478	0.903501	0.0416039	0.758956	-0.0462802	0.729837	0.0116715	0.930061	0	0	0
1689	CUST_11517_PI422575199	AGAP008234-RA	AGAP008234	3R	7544754	7545471	p15-2b	0.495709	0.0106482	0.214324	0.122282	0.41063	0.0180708	0.129245	0.290669	1	0	0
1690	CUST_11518_PI422575199	AGAP008235-RA	AGAP008235	3R	7546882	7550036	krueppel c2h2-type zinc finger	-0.0783325	0.487629	-0.13259	0.265759	-0.0664923	0.547545	-0.120749	0.299288	-1	0	0
1691	CUST_11519_PI422575199	AGAP008236-RA	AGAP008236	3R	7550796	7558593	tho complex subunit 2	0.00640736	0.933966	-0.0244385	0.753505	-0.0521815	0.499597	-0.0830273	0.303482	0	0	0
1692	CUST_1152_PI422575199	AGAP005693-RA	AGAP005693	2L	18785249	18788122	apl2	0.505907	0.339686	-0.283411	0.576764	0.749195	0.183572	-0.0401233	0.935597	0	0	0
1693	CUST_11520_PI422575199	AGAP008237-RA	AGAP008237	3R	7559783	7562432	g protein-coupled receptor 143	0.486279	0.0724312	-0.299454	0.209763	0.403807	0.11145	-0.381926	0.126443	0	0	0
1694	CUST_11521_PI422575199	AGAP008238-RA	AGAP008238	3R	7563678	7565339	uncharacterized protein unq904 pro1925-like protein	0.109615	0.669505	0.0305278	0.904274	0.0346574	0.891231	-0.0444295	0.860955	0	0	0
1695	CUST_11522_PI422575199	AGAP008239-RA	AGAP008239	3R	7566776	7571771	atp-dependent rna helicase	-0.096981	0.170772	-0.366605	0.00323905	0.0632445	0.324492	-0.206379	0.0215279	0	0	0
1696	CUST_11523_PI422575199	AGAP008240-RA	AGAP008240	3R	7573080	7574733	AGAP008240-PA [Anopheles gambiae str. PEST]	-0.120885	0.554577	0.574447	0.0376273	-0.22116	0.292906	0.474172	0.060416	0	0	0
1697	CUST_11524_PI422575199	AGAP008241-RA	AGAP008241	3R	7573073	7590724	AGAP008241-PA [Anopheles gambiae str. PEST]	-0.127092	0.139238	-0.208891	0.0388595	-0.136864	0.114031	-0.218663	0.0322586	-1	0	0
1698	CUST_11525_PI422575199	AGAP008242-RA	AGAP008242	3R	7598243	7606034	hypothetical protein AND_15764 [Anopheles darlingi]	-0.0578199	0.411258	-0.158502	0.0658862	-0.0999368	0.177309	-0.200619	0.030416	-1	0	0
1699	CUST_11526_PI422575199	AGAP008243-RA	AGAP008243	3R	7695170	7709381	isoform d	-0.158307	0.0563997	-0.114472	0.126784	-0.187413	0.0313541	-0.143578	0.0674554	-1	0	0
1700	CUST_11527_PI422575199	AGAP008244-RA	AGAP008244	3R	7775253	7779105	omega-5 gliadin	-0.211044	0.72815	0.547196	0.388382	-0.180409	0.765785	0.577831	0.364857	0	0	0
1701	CUST_11528_PI422575199	AGAP008245-RA	AGAP008245	3R	7782346	7789192	isoform g	-0.151628	0.251572	-0.271501	0.0745384	-0.124441	0.330019	-0.244314	0.0952523	-1	0	0
1702	CUST_11529_PI422575199	AGAP008246-RA	AGAP008246	3R	7791589	7794044	epsilon-trimethyllysine 2-oxoglutarate dioxygenase	-0.0214019	0.720459	-0.174527	0.0351134	-0.0802801	0.211893	-0.233405	0.0124922	-1	0	0
1703	CUST_1153_PI422575199	AGAP005695-RA	AGAP005695	2L	19097966	19098322	cuticular protein 2 from two-cysteine family (agap005695-pa)	-0.126599	0.0344311	-0.167016	0.0141574	-0.148361	0.0188729	-0.188777	0.00832016	-1	0	1
1704	CUST_11530_PI422575199	AGAP008247-RA	AGAP008247	3R	7803498	7804792	activin receptor type	-0.139701	0.179617	-0.280962	0.0308788	-0.105257	0.283796	-0.246518	0.0442608	-1	0	0
1705	CUST_11531_PI422575199	AGAP008248-RA	AGAP008248	3R	7837272	7840677	activin receptor type	0.303668	0.314373	0.0821772	0.771266	0.198212	0.494559	-0.0232794	0.933978	0	0	0
1706	CUST_11532_PI422575199	AGAP008249-RA	AGAP008249	3R	7875608	7878197	t-complex protein 1 subunit epsilon	-0.632269	0.0624513	-1.2091	0.00803854	-0.197351	0.467431	-0.774185	0.0346263	-1	0	0
1707	CUST_11533_PI422575199	AGAP008250-RA	AGAP008250	3R	7879122	7882050	AGAP008250-PA [Anopheles gambiae str. PEST]	-0.141151	0.643892	0.380423	0.249757	0.0579746	0.842857	0.579549	0.10203	0	0	0
1708	CUST_11534_PI422575199	AGAP008251-RA	AGAP008251	3R	7886784	7897364	alpha gamma epsilon	-0.0830922	0.317038	-0.180884	0.0677148	-0.119745	0.164446	-0.217537	0.0366642	-1	0	0
1709	CUST_11535_PI422575199	AGAP008252-RA	AGAP008252	3R	7902577	7905530	spermatogenesis-associated protein 20	-0.0296176	0.65426	-0.297476	0.00832465	-0.00108376	0.986314	-0.268942	0.010588	-1	0	0
1710	CUST_11536_PI422575199	AGAP008253-RA	AGAP008253	3R	7908909	7909193	isoform a	-0.095422	0.714336	0.407882	0.168243	-0.155146	0.556479	0.348158	0.223772	0	0	0
1711	CUST_11537_PI422575199	AGAP008254-RA	AGAP008254	3R	7917984	7940906	isoform a	-0.104111	0.159345	-0.13801	0.0839874	-0.123388	0.102221	-0.157288	0.0545062	-1	0	0
1712	CUST_11538_PI422575199	AGAP008255-RA	AGAP008255	3R	7950183	7983430	nitric oxide synthase	0.0185794	0.811855	-0.0760927	0.356577	-0.0107146	0.887025	-0.105387	0.210804	0	0	0
1713	CUST_11539_PI422575199	AGAP008256-RA	AGAP008256	3R	7990038	7990606	nitric oxide synthase	0.102926	0.616743	0.556635	0.0428152	-0.0115386	0.954184	0.44217	0.0791389	0	0	0
1714	CUST_1154_PI422575199	AGAP005696-RA	AGAP005696	2L	19099811	19100268	cuticular protein 1 from two-cysteine family (agap005696-pa)	-0.145554	0.0612063	-0.202702	0.022848	-0.0921498	0.166782	-0.149298	0.0522261	-1	0	0
1715	CUST_11540_PI422575199	AGAP008257-RA	AGAP008257	3R	7995641	8003691	nitric oxide synthase	-0.110675	0.0465237	-0.145467	0.0200802	-0.169942	0.0107095	-0.204734	0.00555107	-1	0	1
1716	CUST_11541_PI422575199	AGAP008258-RA	AGAP008258	3R	8060837	8062553	lactosylceramide 4-alpha-galactosyltransferase	-0.217367	0.147382	-0.311325	0.0620786	-0.255664	0.0950947	-0.349623	0.0408742	-1	0	0
1717	CUST_11542_PI422575199	AGAP008259-RA	AGAP008259	3R	8064868	8066129	lactosylceramide 4-alpha-galactosyltransferase	-0.140284	0.0948442	-0.428323	0.00265026	-0.0898278	0.223277	-0.377867	0.00374878	-1	0	0
1718	CUST_11543_PI422575199	AGAP008260-RA	AGAP008260	3R	8071343	8072633	lactosylceramide 4-alpha-galactosyltransferase	0.0143006	0.865425	-0.11938	0.206029	-0.0698839	0.413664	-0.203565	0.0567043	0	0	0
1719	CUST_11544_PI422575199	AGAP008261-RA	AGAP008261	3R	8073412	8074528	lactosylceramide 4-alpha-galactosyltransferase (alpha- -galactosyltransferase)	-0.0603651	0.631592	-0.176104	0.205053	-0.0237366	0.847429	-0.139476	0.294342	-1	0	0
1720	CUST_11545_PI422575199	AGAP008262-RA	AGAP008262	3R	8074829	8077702	coiled-coil domain-containing protein kiaa1407-like protein	-0.130481	0.326545	-0.146949	0.276817	-0.184014	0.188815	-0.200482	0.159883	-1	0	0
1721	CUST_11546_PI422575199	AGAP008263-RA	AGAP008263	3R	8077879	8081101	u1 small nuclear	-0.201087	0.0390497	-0.230784	0.0255979	-0.173923	0.0561129	-0.20362	0.0355362	-1	0	0
1722	CUST_11547_PI422575199	AGAP008264-RA	AGAP008264	3R	8081551	8084261	beta4 ctb pilot	-0.194564	0.144993	-0.202384	0.133282	-0.298277	0.0460456	-0.306097	0.0427108	-1	0	0
1723	CUST_11548_PI422575199	AGAP008265-RA	AGAP008265	3R	8085120	8087104	seryl-trna synthetase	-0.381534	0.124945	-1.04224	0.00613384	-0.0782055	0.711401	-0.738915	0.0198728	-1	0	0
1724	CUST_11549_PI422575199	AGAP008266-RA	AGAP008266	3R	8087302	8090543	saga factor-like taf6	0.521159	0.0106548	-0.465876	0.0155922	0.572872	0.00746479	-0.414162	0.0223911	0	0	1
1725	CUST_1155_PI422575199	AGAP005697-RA	AGAP005697	2L	19100804	19101270	cuticular protein 3 from two-cysteine family (agap005697-pa)	-0.0461795	0.55552	-0.14035	0.122574	-0.10078	0.221304	-0.194951	0.0488041	-1	0	0
1726	CUST_11550_PI422575199	AGAP008267-RA	AGAP008267	3R	8096999	8099128	sd-ran gtpase activating protein	-0.324379	0.27479	-0.329108	0.268888	0.0619953	0.820044	0.0572668	0.833475	0	0	0
1727	CUST_11551_PI422575199	AGAP008268-RA	AGAP008268	3R	8099561	8108006	maternal tudor protein	0.0107053	0.836265	-0.115451	0.0761404	0.030818	0.548021	-0.0953381	0.112549	0	0	0
1728	CUST_11552_PI422575199	AGAP008269-RA	AGAP008269	3R	8109785	8120595	pelota	-0.109974	0.210007	-0.445077	0.00379417	-0.0319947	0.677305	-0.367098	0.00678684	-1	0	0
1729	CUST_11553_PI422575199	AGAP008270-RA	AGAP008270	3R	8121472	8123101	zinc finger	0.0175106	0.877634	-0.13845	0.264316	0.0272317	0.809299	-0.128729	0.289969	0	0	0
1730	CUST_11554_PI422575199	AGAP008271-RA	AGAP008271	3R	8123184	8124245	AGAP008271-PA [Anopheles gambiae str. PEST]	-0.0634573	0.516343	-0.243765	0.0523747	-0.00413124	0.965021	-0.184439	0.105646	-1	0	0
1731	CUST_11555_PI422575199	AGAP008272-RA	AGAP008272	3R	8124588	8125874	secretion-regulating guanine nucleotide exchange factor	-0.151936	0.33345	-0.118058	0.441236	-0.172462	0.267482	-0.138584	0.359433	-1	0	0
1732	CUST_11556_PI422575199	AGAP008273-RA	AGAP008273	3R	8178299	8182624	AGAP008273-PA [Anopheles gambiae str. PEST]	-0.214417	0.0965973	-0.190438	0.127151	-0.240341	0.0700421	-0.216361	0.0915898	-1	0	0
1733	CUST_11557_PI422575199	AGAP008274-RA	AGAP008274	3R	8430477	8432369	af118857_1zinc finger protein worniu	-0.0343379	0.749273	-0.0924462	0.408766	-0.0983052	0.380636	-0.156413	0.192332	-1	0	0
1734	CUST_11558_PI422575199	AGAP008275-RA	AGAP008275	3R	8464644	8466095	cg3085-pa	-0.0043347	0.924529	-0.0240756	0.605301	-0.0277013	0.543222	-0.0474422	0.319196	-1	0	0
1735	CUST_11559_PI422575199	AGAP008276-RA	AGAP008276	3R	8489126	8489959	trypsin	-0.2381	0.0560208	-0.380538	0.0130393	-0.20137	0.0815109	-0.343809	0.0167634	-1	0	0
1736	CUST_1156_PI422575199	AGAP005698-RA	AGAP005698	2L	19101852	19102333	cuticular protein 4 from two-cysteine family (agap005698-pa)	-0.153857	0.173998	-0.214545	0.0826832	-0.12934	0.231593	-0.190028	0.107196	-1	0	0
1737	CUST_11560_PI422575199	AGAP008277-RA	AGAP008277	3R	8491071	8493083	serine protease p76	-0.118114	0.208669	0.00172313	0.983619	-0.0813865	0.346874	0.0384502	0.641288	0	0	0
1738	CUST_11561_PI422575199	AGAP008278-RA	AGAP008278	3R	8544002	8545231	long form d7 salivary protein	0.129285	0.793509	-0.429538	0.405206	0.583867	0.274791	0.0250437	0.959355	0	0	0
1739	CUST_11562_PI422575199	AGAP008279-RA	AGAP008279	3R	8545899	8555880	d7 protein	2.03806	0.190133	2.22842	0.159931	2.58656	0.115995	2.77692	0.0981824	1	1	0
1740	CUST_11563_PI422575199	AGAP008280-RA	AGAP008280	3R	8556979	8558021	short d7 protein	0.144656	0.419607	0.268832	0.170198	0.162727	0.355897	0.286903	0.139819	1	0	0
1741	CUST_11564_PI422575199	AGAP008281-RA	AGAP008281	3R	8558169	8558901	d7-related 1 protein	0.385072	0.724984	-0.199035	0.854812	0.709479	0.524952	0.125372	0.908094	0	0	0
1742	CUST_11565_PI422575199	AGAP008282-RA	AGAP008282	3R	8559675	8560536	d7-related 1 protein	2.45168	0.121585	2.47489	0.119028	2.83289	0.0859458	2.8561	0.0842012	1	1	0
1743	CUST_11566_PI422575199	AGAP008283-RA	AGAP008283	3R	8561534	8562256	d7-related 3 protein	-0.403603	0.730201	-1.30011	0.29929	0.131224	0.909917	-0.765287	0.521044	0	0	0
1744	CUST_11567_PI422575199	AGAP008284-RA	AGAP008284	3R	8562770	8563560	d7-related 1 protein	-0.368662	0.774072	2.07627	0.158736	-0.940716	0.476983	1.50422	0.278367	0	0	0
1745	CUST_11568_PI422575199	AGAP008290-RA	AGAP008290	3R	8624615	8625447	trypsin-related protease	0.609493	0.696831	0.275175	0.859215	1.15668	0.471089	0.822358	0.602094	1	0	0
1746	CUST_11569_PI422575199	AGAP008291-RA	AGAP008291	3R	8625667	8626808	trypsin	0.743148	0.416725	0.428541	0.629385	1.27845	0.194429	0.963845	0.305539	1	0	0
1747	CUST_1157_PI422575199	AGAP005699-RA	AGAP005699	2L	19145043	19146916	d-glucuronyl c5-epimerase	-0.110548	0.258049	-0.243858	0.0438352	-0.0716937	0.436294	-0.205004	0.0688938	-1	0	0
1748	CUST_11570_PI422575199	AGAP008292-RA	AGAP008292	3R	8627718	8628665	trypsin	2.58512	0.31001	4.52883	0.11159	1.17746	0.624511	3.12117	0.233143	1	1	0
1749	CUST_11571_PI422575199	AGAP008294-RA	AGAP008294	3R	8630698	8631623	trypsin	0.0692675	0.96219	0.413088	0.778549	-0.239837	0.869822	0.103984	0.94327	0	0	0
1750	CUST_11572_PI422575199	AGAP008295-RA	AGAP008295	3R	8632843	8633779	trypsin	1.15803	0.206661	1.31369	0.162853	1.0159	0.256944	1.17156	0.202272	1	1	0
1751	CUST_11573_PI422575199	AGAP008296-RA	AGAP008296	3R	8634716	8635726	trypsin	0.315909	0.591982	-0.973613	0.147481	0.226846	0.697262	-1.06268	0.121667	0	0	0
1752	CUST_11574_PI422575199	AGAP008297-RA	AGAP008297	3R	8636105	8640030	leucyl-trna synthetase	0.393451	0.199826	-0.956296	0.020327	0.672691	0.0582453	-0.677056	0.0572151	0	0	0
1753	CUST_11575_PI422575199	AGAP008298-RA	AGAP008298	3R	8640494	8641029	thioredoxin-like protein 4a	-0.0841207	0.727443	-0.18016	0.46811	-0.0809344	0.736825	-0.176973	0.474823	-1	0	0
1754	CUST_11576_PI422575199	AGAP008299-RA	AGAP008299	3R	8740643	8742394	AGAP008299-PA [Anopheles gambiae str. PEST]	0.638447	0.0170816	-0.294977	0.143471	0.417976	0.0565968	-0.515448	0.030616	0	0	0
1755	CUST_11577_PI422575199	AGAP008300-RA	AGAP008300	3R	8742452	8744284	elongator complex protein 3	0.286952	0.0700946	-0.124219	0.347863	0.450989	0.0175934	0.0398188	0.748148	0	0	0
1756	CUST_11578_PI422575199	AGAP008301-RA	AGAP008301	3R	8744458	8745381	glycoprotein hormone alpha 2	-0.14285	0.711522	0.343524	0.393605	-0.488056	0.245433	-0.00168223	0.996484	0	0	0
1757	CUST_11579_PI422575199	AGAP008302-RA	AGAP008302	3R	8747031	8747868	tpa: glycoprotein hormone-beta5	-0.150193	0.542173	-0.0608269	0.800875	-0.174073	0.482544	-0.0847074	0.725826	-1	0	0
1758	CUST_1158_PI422575199	AGAP005700-RA	AGAP005700	2L	19151273	19157811	mediator complex subunit rgr-1	-0.283479	0.0842563	-0.49229	0.016548	-0.290979	0.0780397	-0.49979	0.0155275	-1	0	0
1759	CUST_11580_PI422575199	AGAP008303-RA	AGAP008303	3R	8749123	8752556	splicing arginine serine-rich 7	0.203183	0.30438	-0.312123	0.144821	0.171023	0.375739	-0.344283	0.115523	0	0	0
1760	CUST_11581_PI422575199	AGAP008304-RA	AGAP008304	3R	8755798	8803005	cgmp-dependent -cyclic phosphodiesterase	-0.136872	0.206609	-0.247953	0.052571	-0.121462	0.250007	-0.232543	0.0617276	-1	0	0
1761	CUST_11582_PI422575199	AGAP008305-RA	AGAP008305	3R	8803846	8861386	phosphoglucomutase 2	-0.132882	0.319825	-0.416543	0.0236399	0.098748	0.439791	-0.184913	0.183837	0	0	0
1762	CUST_11583_PI422575199	AGAP008306-RA	AGAP008306	3R	8809811	8810305	hypothetical salivary protein 12	1.52082	0.025424	1.5168	0.0256375	1.23367	0.0476928	1.22965	0.0481408	1	1	1	1	up
1763	CUST_11584_PI422575199	AGAP008307-RA	AGAP008307	3R	8811598	8812122	salivary protein hyp10	0.504654	0.0489609	0.675568	0.0200464	0.477291	0.0569694	0.648205	0.0227739	1	0	0
1764	CUST_11585_PI422575199	AGAP008308-RA	AGAP008308	3R	8825743	8834900	pctp-like protein	-0.0777269	0.286825	-0.0483988	0.48716	-0.124161	0.112882	-0.0948325	0.196886	-1	0	0
1765	CUST_11586_PI422575199	AGAP008309-RA	AGAP008309	3R	8838946	8841050	isoform b	-0.174292	0.0395828	-0.275879	0.00888509	-0.181529	0.031806	-0.283116	0.00724981	-1	0	1
1766	CUST_11587_PI422575199	AGAP008310-RA	AGAP008310	3R	8849058	8851787	isoform b	0.119821	0.673747	0.0605748	0.829934	0.25647	0.38586	0.197224	0.496113	1	0	0
1767	CUST_11588_PI422575199	AGAP008311-RA	AGAP008311	3R	8856976	8861097	drosophila melanogaster cg14022	2.07239	0.139753	3.96959	0.0243924	2.01573	0.148029	3.91292	0.025494	1	1	0
1768	CUST_11589_PI422575199	AGAP008312-RA	AGAP008312	3R	8862223	8864527	isoform a	-0.0881971	0.923672	0.605861	0.522155	-0.0933553	0.919146	0.600702	0.525106	0	0	0
1769	CUST_1159_PI422575199	AGAP005701-RA	AGAP005701	2L	19158540	19163521	cral trio domain-containing protein	-0.00947345	0.969242	0.323833	0.233453	0.0147727	0.950552	0.348079	0.194948	0	0	0
1770	CUST_11590_PI422575199	AGAP008313-RA	AGAP008313	3R	8865166	8866096	AGAP008313-PA [Anopheles gambiae str. PEST]	-0.492138	0.0388817	-0.696291	0.0128153	-0.299295	0.138555	-0.503448	0.0360119	-1	0	0
1771	CUST_11591_PI422575199	AGAP008314-RA	AGAP008314	3R	8866473	8870828	splicing factor	-0.185815	0.500784	-0.0844151	0.753868	-0.38707	0.197541	-0.28567	0.318178	-1	0	0
1772	CUST_11592_PI422575199	AGAP008315-RA	AGAP008315	3R	8872087	8873530	dolichyl-phosphate beta-d-	-0.342582	0.0214767	-0.386177	0.0144714	-0.130071	0.233012	-0.173666	0.134133	-1	0	0
1773	CUST_11593_PI422575199	AGAP008316-RA	AGAP008316	3R	8873794	8889068	btk family kinase at isoform b	0.205418	0.365546	0.0203667	0.924339	0.183724	0.412572	-0.00132688	0.995051	0	0	0
1774	CUST_11594_PI422575199	AGAP008317-RA	AGAP008317	3R	8912976	8943972	tyrosine-protein kinase btk29a	-1.04916	0.0230802	0.255142	0.432598	-1.14694	0.0172092	0.157361	0.618996	0	0	0
1775	CUST_11595_PI422575199	AGAP008318-RA	AGAP008318	3R	8949227	8964788	isoform f	-0.0923951	0.196792	-0.102043	0.162738	-0.0686147	0.3013	-0.0782628	0.247582	-1	0	0
1776	CUST_11596_PI422575199	AGAP008319-RA	AGAP008319	3R	8966535	8967421	tyrosine-protein kinase srk2	-0.223328	0.0417987	-0.218212	0.044723	-0.19844	0.0558026	-0.193324	0.0599706	-1	0	0
1777	CUST_11597_PI422575199	AGAP008320-RA	AGAP008320	3R	9036066	9046160	sidestep protein	0.254721	0.491507	0.189794	0.603119	0.0751112	0.834243	0.0101842	0.977297	1	0	0
1778	CUST_11598_PI422575199	AGAP008321-RA	AGAP008321	3R	9104556	9109056	calcium calmodulin-dependent serine protein kinase membrane-associated guanylate kinase	-0.239916	0.0350135	-0.0697144	0.413837	-0.159568	0.0977198	0.0106339	0.89288	0	0	0
1779	CUST_11599_PI422575199	AGAP008322-RA	AGAP008322	3R	9111999	9116809	isoform a	-0.0804318	0.512231	0.0459779	0.70236	-0.130594	0.295078	-0.00418445	0.971083	0	0	0
1780	CUST_116_PI422575199	AGAP004772-RA	AGAP004772	2L	3348417	3353159	slit-robo rho gtpase activating protein	-0.104253	0.235445	-0.154964	0.106771	-0.0878796	0.291556	-0.138591	0.128098	-1	0	0
1781	CUST_1160_PI422575199	AGAP005702-RA	AGAP005702	2L	19199629	19200549	serine collagenase 1	-0.226917	0.027504	-0.222232	0.0293506	-0.184663	0.0470839	-0.179979	0.0506662	-1	0	0
1782	CUST_11600_PI422575199	AGAP008323-RA	AGAP008323	3R	9120749	9124734	maguk p55 subfamily member 6	-0.0579486	0.383672	-0.152793	0.0614984	-0.0602079	0.35359	-0.155053	0.0540874	-1	0	0
1783	CUST_11601_PI422575199	AGAP008324-RA	AGAP008324	3R	9134926	9140756	ge- isoform a	-0.0179873	0.705248	-0.283348	0.00305741	0.103712	0.0728356	-0.161648	0.0195974	0	0	0
1784	CUST_11602_PI422575199	AGAP008325-RA	AGAP008325	3R	9141536	9142537	rrna-processing protein utp23-like protein	-0.571476	0.269714	-1.06697	0.0751716	-0.208835	0.664072	-0.704326	0.18953	-1	0	0
1785	CUST_11603_PI422575199	AGAP008326-RA	AGAP008326	3R	9143119	9145275	AGAP008326-PA [Anopheles gambiae str. PEST]	0.212292	0.570137	0.306505	0.422809	0.0891719	0.8078	0.183384	0.621382	1	0	0
1786	CUST_11604_PI422575199	AGAP008327-RA	AGAP008327	3R	9150722	9152756	dna-j hsp40	0.0891625	0.619932	-0.182563	0.333503	0.0945657	0.598575	-0.17716	0.345036	0	0	0
1787	CUST_11605_PI422575199	AGAP008328-RA	AGAP008328	3R	9164600	9168306	AGAP008328-PA [Anopheles gambiae str. PEST]	-0.0373132	0.650299	0.0333613	0.684396	-0.130078	0.153102	-0.0594034	0.466439	0	0	0
1788	CUST_11606_PI422575199	AGAP008329-RA	AGAP008329	3R	9178834	9181317	40s ribosomal protein s5	0.187451	0.392263	-0.157446	0.466077	0.250638	0.267839	-0.0942595	0.653928	0	0	0
1789	CUST_11607_PI422575199	AGAP008330-RA	AGAP008330	3R	9182123	9184326	mmr1 hsr1 gtp binding protein	0.226324	0.58854	0.0151397	0.970543	0.209403	0.615336	-0.00178133	0.996529	0	0	0
1790	CUST_11608_PI422575199	AGAP008331-RA	AGAP008331	3R	9184714	9196894	wd repeat protein 59	0.111818	0.538483	0.0330927	0.852087	0.242204	0.217218	0.16348	0.379222	1	0	0
1791	CUST_11609_PI422575199	AGAP008332-RA	AGAP008332	3R	9198239	9199373	cg9273	-0.0390015	0.852396	-0.807746	0.0147403	0.167034	0.441504	-0.601711	0.037133	0	0	0
1792	CUST_1161_PI422575199	AGAP005703-RA	AGAP005703	2L	19200728	19201656	serine collagenase 1	-0.0278737	0.739731	-0.1423	0.14319	-0.0543839	0.519334	-0.168811	0.0936532	-1	0	0
1793	CUST_11610_PI422575199	AGAP008333-RA	AGAP008333	3R	9238618	9240414	olfactory receptor	-0.129969	0.116666	-0.150809	0.0815021	-0.120933	0.127681	-0.141773	0.0878778	-1	0	0
1794	CUST_11611_PI422575199	AGAP008334-RA	AGAP008334	3R	9394117	9397061	probable nuclear hormone receptor hr38	-0.0135165	0.84665	0.043675	0.541553	-0.0727636	0.31555	-0.0155722	0.818267	0	0	0
1795	CUST_11612_PI422575199	AGAP008335-RA	AGAP008335	3R	9403304	9405769	organic cation transporter 1	0.199598	0.53026	0.577506	0.118044	0.101713	0.743706	0.47962	0.17381	1	0	0
1796	CUST_11613_PI422575199	AGAP008336-RA	AGAP008336	3R	9409722	9411439	phosphatase methylesterase 1	0.0946436	0.389001	0.0271974	0.795196	-0.0146219	0.885129	-0.0820681	0.43638	0	0	0
1797	CUST_11614_PI422575199	AGAP008337-RA	AGAP008337	3R	9411545	9412961	claudin 12	-0.179673	0.113341	-0.961903	0.000413791	0.226508	0.0581566	-0.555722	0.0029676	0	0	0
1798	CUST_11615_PI422575199	AGAP008338-RA	AGAP008338	3R	9413519	9414374	upf0193 protein evg1-like	-0.154939	0.0922306	-0.197703	0.0481969	-0.230253	0.0277512	-0.273017	0.0160054	-1	0	0
1799	CUST_11616_PI422575199	AGAP008339-RA	AGAP008339	3R	9414470	9415287	signal recognition particle 14 kda protein	-0.381049	0.200771	-0.467625	0.133658	-0.139735	0.604405	-0.226311	0.41456	-1	0	0
1800	CUST_11617_PI422575199	AGAP008340-RA	AGAP008340	3R	9416378	9418615	zinc finger protein 2 homolog	-0.167228	0.24	-0.252758	0.105518	-0.203601	0.166899	-0.289131	0.0747166	-1	0	0
1801	CUST_11618_PI422575199	AGAP008341-RA	AGAP008341	3R	9419325	9420896	serine threonine-protein kinase chk2	-0.123474	0.249749	-0.144853	0.189665	-0.117159	0.2663	-0.138538	0.201604	-1	0	0
1802	CUST_11619_PI422575199	AGAP008342-RA	AGAP008342	3R	9444958	9495526	potassium-dependent sodium-calcium exchanger	-0.0669447	0.282989	-0.0954552	0.151961	-0.164881	0.034476	-0.193392	0.020908	-1	0	0
1803	CUST_1162_PI422575199	AGAP005704-RA	AGAP005704	2L	19203806	19204943	serine collagenase 1	0.0492792	0.516012	-0.191402	0.0506476	0.0901852	0.249987	-0.150496	0.0882756	0	0	0
1804	CUST_11620_PI422575199	AGAP008343-RA	AGAP008343	3R	9506796	9507467	AGAP008343-PA [Anopheles gambiae str. PEST]	-0.486798	0.109737	-0.959993	0.0155786	-0.337262	0.227847	-0.810456	0.0267973	-1	0	0
1805	CUST_11621_PI422575199	AGAP008344-RA	AGAP008344	3R	9507956	9508387	nuclear transcription factor y subunit beta	-0.00228102	0.978398	-0.201122	0.063981	0.0121212	0.882121	-0.18672	0.0716942	0	0	0
1806	CUST_11622_PI422575199	AGAP008345-RA	AGAP008345	3R	9510115	9511991	methionine aminopeptidase 2	-0.588451	0.0453459	-1.01225	0.00780804	-0.387621	0.129885	-0.811419	0.0163702	-1	0	0
1807	CUST_11623_PI422575199	AGAP008347-RA	AGAP008347	3R	9552552	9614564	leucine-rich transmembrane	-0.010307	0.926704	0.00863486	0.938559	-0.0964433	0.406558	-0.0775014	0.497853	0	0	0
1808	CUST_11624_PI422575199	AGAP008348-RA	AGAP008348	3R	9678884	9679099	metallo-beta-lactamase domain-containing protein 1-like	-0.127546	0.559563	-0.0312661	0.883725	-0.406172	0.106218	-0.309892	0.187987	-1	0	0
1809	CUST_11625_PI422575199	AGAP008349-RA	AGAP008349	3R	9721409	9722839	pyruvate dehydrogenase	0.139847	0.151409	-0.203029	0.0619833	0.102565	0.253651	-0.240311	0.0354859	0	0	0
1810	CUST_11626_PI422575199	AGAP008351-RA	AGAP008351	3R	9734612	9735636	AGAP008351-PA [Anopheles gambiae str. PEST]	0.0796947	0.683492	-0.571476	0.0346377	0.14122	0.478291	-0.509951	0.0477675	0	0	0
1811	CUST_11627_PI422575199	AGAP008352-RA	AGAP008352	3R	9735713	9736542	AGAP008352-PA [Anopheles gambiae str. PEST]	-0.132332	0.123804	-0.416006	0.00362913	-0.111825	0.170202	-0.395499	0.00411082	-1	0	0
1812	CUST_11628_PI422575199	AGAP008353-RA	AGAP008353	3R	9738104	9740908	vacuolar protein sorting	-0.0446929	0.865048	-0.0851998	0.747221	-0.161006	0.546909	-0.201512	0.456935	-1	0	0
1813	CUST_11629_PI422575199	AGAP008354-RA	AGAP008354	3R	9749532	9756599	jak kinase hopscotch	-0.494715	0.139368	-0.306119	0.318125	-0.511731	0.128787	-0.323135	0.294306	-1	0	0
1814	CUST_1163_PI422575199	AGAP005705-RA	AGAP005705	2L	19205025	19206090	serine collagenase 1	-0.575333	0.0356384	-0.156206	0.445087	-0.681515	0.020194	-0.262388	0.22373	-1	0	0
1815	CUST_11630_PI422575199	AGAP008355-RA	AGAP008355	3R	9846482	9847182	anopheles gambiae pest agap012553-pa	-0.990173	0.00813822	-0.0788676	0.717098	-0.732629	0.0220991	0.178677	0.425644	0	0	0
1816	CUST_11631_PI422575199	AGAP008356-RA	AGAP008356	3R	9860682	9862739	cytochrome p450	-0.157274	0.101852	-0.183486	0.0690853	-0.181917	0.0649257	-0.208129	0.0445536	-1	0	0
1817	CUST_11632_PI422575199	AGAP008357-RA	AGAP008357	3R	9870960	9890463	ki26l_drops ame: full=kinesin-like protein ga13060	-0.266884	0.33221	-0.598261	0.0688818	-0.0721155	0.778319	-0.403492	0.1673	-1	0	0
1818	CUST_11633_PI422575199	AGAP008358-RA	AGAP008358	3R	9911648	9942131	cytochrome p450	0.151719	0.433582	-0.0123347	0.94703	0.306934	0.151571	0.14288	0.456437	0	0	0
1819	CUST_11634_PI422575199	AGAP008359-RA	AGAP008359	3R	10022318	10025260	sodium solute symporter	0.954476	0.349793	1.07016	0.301253	1.01641	0.322861	1.13209	0.277798	1	0	0
1820	CUST_11635_PI422575199	AGAP008360-RA	AGAP008360	3R	10027665	10032498	spz3 protein	-0.180787	0.083523	-0.193829	0.0697596	-0.225969	0.0415825	-0.239012	0.0351811	-1	0	0
1821	CUST_11636_PI422575199	AGAP008361-RA	AGAP008361	3R	10038099	10043692	sptzle 3a	-0.233166	0.123416	-0.0425997	0.740048	-0.233665	0.121298	-0.0430996	0.735761	-1	0	0
1822	CUST_11637_PI422575199	AGAP008362-RA	AGAP008362	3R	10049306	10054370	zinc finger	-0.0342542	0.596915	-0.248315	0.0141622	-0.0188235	0.761157	-0.232885	0.0157805	-1	0	0
1823	CUST_11638_PI422575199	AGAP008363-RA	AGAP008363	3R	10059130	10060880	cytochrome b5	0.251093	0.413179	-0.701652	0.0633341	0.403547	0.21544	-0.549198	0.115995	0	0	0
1824	CUST_11639_PI422575199	AGAP008369-RA	AGAP008369	3R	10088721	10093543	melanization-related protein	-1.31134	0.251028	0.289243	0.782126	-0.861904	0.427865	0.738676	0.492045	0	0	0
1825	CUST_1164_PI422575199	AGAP005706-RA	AGAP005706	2L	19206409	19207435	serine collagenase 1	-1.10573	0.00421547	0.365734	0.124314	-1.33351	0.00186913	0.137957	0.491965	0	0	0
1826	CUST_11640_PI422575199	AGAP008370-RA	AGAP008370	3R	10093784	10095488	zinc carboxypeptidase	-0.902456	0.0477931	-0.284173	0.424612	-0.119661	0.726945	0.498623	0.193521	0	0	0
1827	CUST_11641_PI422575199	AGAP008371-RA	AGAP008371	3R	10096686	10097447	zinc carboxypeptidase	-1.11347	0.075092	-0.635461	0.244131	-1.31498	0.0475294	-0.836972	0.146439	-1	0	0
1828	CUST_11642_PI422575199	AGAP008372-RA	AGAP008372	3R	10097506	10098255	zinc carboxypeptidase	-0.367281	0.511999	-0.302999	0.585072	-0.671556	0.256327	-0.607274	0.297546	-1	0	0
1829	CUST_11643_PI422575199	AGAP008373-RA	AGAP008373	3R	10099780	10100652	zinc carboxypeptidase	0.0444449	0.887664	-0.0354146	0.910335	-0.0537016	0.864448	-0.133561	0.674295	0	0	0
1830	CUST_11644_PI422575199	AGAP008374-RA	AGAP008374	3R	10111582	10112345	inosine triphosphate pyrophosphatase	-0.112638	0.165377	-0.159302	0.0746144	-0.0734967	0.317328	-0.120161	0.135396	-1	0	0
1831	CUST_11645_PI422575199	AGAP008375-RA	AGAP008375	3R	10112828	10113822	mannose-p-dolichol utilization defect 1 protein	-0.297628	0.222543	-0.862259	0.0139182	-0.0039856	0.985481	-0.568617	0.0507418	-1	0	0
1832	CUST_11646_PI422575199	AGAP008376-RA	AGAP008376	3R	10114405	10115380	mitochondrial ribosomal protein l28	0.572294	0.0544451	0.36207	0.163539	0.57242	0.0541479	0.362195	0.162859	1	0	0
1833	CUST_11647_PI422575199	AGAP008377-RA	AGAP008377	3R	10115600	10117543	tbc1 domain family member 19	-0.116402	0.180953	-0.200098	0.0497401	-0.0733155	0.353183	-0.157011	0.0878847	-1	0	0
1834	CUST_11648_PI422575199	AGAP008378-RA	AGAP008378	3R	10118955	10120576	pickpocket 13	-0.130135	0.38679	-0.180428	0.249689	-0.0785722	0.587812	-0.128865	0.389095	-1	0	0
1835	CUST_11649_PI422575199	AGAP008379-RA	AGAP008379	3R	10123759	10137186	uhrf1-binding protein 1-like protein	-0.133309	0.332217	-0.203022	0.16852	-0.175426	0.21899	-0.24514	0.111548	-1	0	0
1836	CUST_1165_PI422575199	AGAP005707-RA	AGAP005707	2L	19207943	19208994	serine collagenase 1	-0.197411	0.182013	-0.111889	0.412288	-0.225256	0.137532	-0.139734	0.314441	-1	0	0
1837	CUST_11650_PI422575199	AGAP008380-RA	AGAP008380	3R	10131619	10134455	pickpocket 13	-0.142751	0.125406	-0.225834	0.0377401	-0.088189	0.285188	-0.171273	0.0748405	-1	0	0
1838	CUST_11651_PI422575199	AGAP008381-RA	AGAP008381	3R	10151416	10152990	ubiquitin specific protease 39 and snrnp assembly factor	-0.0399067	0.681606	-0.132824	0.215563	0.050713	0.593602	-0.0422044	0.655062	0	0	0
1839	CUST_11652_PI422575199	AGAP008382-RA	AGAP008382	3R	10154483	10156989	nuclear hormone receptor	-0.10415	0.128457	-0.331779	0.00367455	-0.0854934	0.180499	-0.313123	0.00404269	-1	0	0
1840	CUST_11653_PI422575199	AGAP008384-RA	AGAP008384	3R	10219813	10235201	pdz domain protein	-0.176942	0.0475494	-0.246601	0.0169853	-0.152479	0.0657833	-0.222138	0.0215355	-1	0	0
1841	CUST_11654_PI422575199	AGAP008385-RA	AGAP008385	3R	10236863	10238059	cg9919-pa	-0.341152	0.115028	-0.0851153	0.642656	-0.232304	0.242101	0.0237328	0.895335	0	0	0
1842	CUST_11655_PI422575199	AGAP008386-RA	AGAP008386	3R	10240742	10241913	sodium solute symporter	0.00962683	0.978029	-0.15431	0.663067	0.188156	0.597258	0.0242191	0.944737	0	0	0
1843	CUST_11656_PI422575199	AGAP008387-RA	AGAP008387	3R	10242076	10243285	sodium solute symporter	-0.270077	0.654964	0.0997956	0.867287	-0.17685	0.767987	0.193023	0.74774	0	0	0
1844	CUST_11657_PI422575199	AGAP008388-RA	AGAP008388	3R	10243368	10249751	AGAP008388-PA [Anopheles gambiae str. PEST]	-0.0065365	0.928725	-0.106492	0.195798	-0.0785787	0.302795	-0.178534	0.0549557	-1	0	0
1845	CUST_11658_PI422575199	AGAP008389-RA	AGAP008389	3R	10246412	10249363	thioredoxin domain-containing protein 11	-0.13125	0.39294	0.0408391	0.780789	-0.167509	0.282317	0.00457973	0.974553	0	0	0
1846	CUST_11659_PI422575199	AGAP008390-RA	AGAP008390	3R	10252283	10252690	ino80 complex subunit c	0.381497	0.104233	0.219105	0.295222	0.392276	0.0969334	0.229883	0.274362	1	0	0
1847	CUST_1166_PI422575199	AGAP005708-RA	AGAP005708	2L	19209379	19210349	serine collagenase 1	-0.0977926	0.538384	-0.234639	0.18216	-0.173518	0.289338	-0.310365	0.0944405	-1	0	0
1848	CUST_11660_PI422575199	AGAP008391-RA	AGAP008391	3R	10253181	10255138	ankyrin repeat domain-containing protein 17	0.0656571	0.763875	-0.0407901	0.851395	0.0621256	0.774109	-0.0443216	0.837318	0	0	0
1849	CUST_11661_PI422575199	AGAP008392-RA	AGAP008392	3R	10259145	10260344	hsp70 binding protein	0.592514	0.0616132	1.5425	0.00257471	0.549078	0.069398	1.49906	0.00254376	1	0	0
1850	CUST_11662_PI422575199	AGAP008393-RA	AGAP008393	3R	10260769	10261491	dna-directed rna polymerase ii subunit rpb9	0.0978938	0.834818	-0.248621	0.60219	0.0778177	0.868174	-0.268698	0.574299	0	0	0
1851	CUST_11663_PI422575199	AGAP008397-RA	AGAP008397	3R	10312797	10316221	isoform a	-0.198491	0.267136	-0.237779	0.197653	-0.0767432	0.643547	-0.116031	0.492018	-1	0	0
1852	CUST_11664_PI422575199	AGAP008398-RA	AGAP008398	3R	10317255	10317835	odorant-binding protein	0.0221643	0.897971	-0.0346225	0.841503	0.0279991	0.870991	-0.0287877	0.867405	0	0	0
1853	CUST_11665_PI422575199	AGAP008399-RA	AGAP008399	3R	10328811	10329910	AGAP008399-PA [Anopheles gambiae str. PEST]	0.0246322	0.748584	0.131911	0.139759	-0.0145452	0.84635	0.0927339	0.257994	0	0	0
1854	CUST_11666_PI422575199	AGAP008400-RA	AGAP008400	3R	10331207	10338704	chondroitin sulfate proteoglycan 4	-0.106853	0.267447	-0.0747144	0.418973	-0.0258227	0.769369	0.00631612	0.942508	0	0	0
1855	CUST_11667_PI422575199	AGAP008401-RA	AGAP008401	3R	10348621	10355222	glucosyl glucuronosyl transferases	0.906264	0.0134274	1.70717	0.00135056	0.611812	0.0461009	1.41272	0.00273771	1	0	1
1856	CUST_11668_PI422575199	AGAP008402-RA	AGAP008402	3R	10355384	10355822	sperm flagellar protein 1	-0.113794	0.163637	-0.182724	0.0521321	-0.12467	0.13235	-0.1936	0.0428619	-1	0	0
1857	CUST_11669_PI422575199	AGAP008403-RA	AGAP008403	3R	10356736	10360000	serine collagenase 1	-0.0525314	0.8482	0.184191	0.513664	0.0727581	0.790806	0.309481	0.294197	0	0	0
1858	CUST_1167_PI422575199	AGAP005709-RA	AGAP005709	2L	19210685	19211637	serine collagenase 1	-0.0204913	0.832184	-0.153843	0.164792	0.0342606	0.721114	-0.0990915	0.32995	0	0	0
1859	CUST_11670_PI422575199	AGAP008404-RA	AGAP008404	3R	10360667	10361582	glucosyl glucuronosyl transferases	0.000925213	0.989637	0.0182563	0.798615	-0.0113188	0.87065	0.00601225	0.930985	0	0	0
1860	CUST_11671_PI422575199	AGAP008405-RA	AGAP008405	3R	10362531	10363563	mitochondrial ribosomal protein l24	-0.105048	0.64581	-0.750164	0.0239462	-0.210593	0.362633	-0.855709	0.0140153	-1	0	0
1861	CUST_11672_PI422575199	AGAP008406-RA	AGAP008406	3R	10364040	10365504	geranylgeranyl transferase type i beta subunit	0.757238	0.012102	0.214164	0.285448	0.769248	0.0111691	0.226174	0.260046	1	0	0
1862	CUST_11673_PI422575199	AGAP008408-RA	AGAP008408	3R	10414845	10435253	isoform a	1.05089	0.0348671	-0.256823	0.485723	1.17311	0.0247189	-0.134604	0.707898	0	0	0
1863	CUST_11674_PI422575199	AGAP008409-RA	AGAP008409	3R	10474255	10479905	AGAP008409-PA [Anopheles gambiae str. PEST]	0.0868769	0.62866	-0.347823	0.104409	0.122156	0.501108	-0.312543	0.131765	0	0	0
1864	CUST_11675_PI422575199	AGAP008409-RB	AGAP008409	3R	10474255	10479905	AGAP008409-PB [Anopheles gambiae str. PEST]	-0.219938	0.554292	0.486077	0.227388	-0.392967	0.312595	0.313049	0.40979	0	0	0
1865	CUST_11676_PI422575199	AGAP008410-RA	AGAP008410	3R	10480448	10481570	AGAP008410-PA [Anopheles gambiae str. PEST]	-0.953624	0.314542	-1.37197	0.173624	0.07767	0.929918	-0.340679	0.702401	0	0	0
1866	CUST_11677_PI422575199	AGAP008411-RA	AGAP008411	3R	10485321	10487922	repressor of rna polymerase iii transcription maf1	0.144304	0.204705	0.428645	0.0108573	0.180253	0.123267	0.464595	0.00738332	1	0	0
1867	CUST_11678_PI422575199	AGAP008412-RA	AGAP008412	3R	10498385	10501778	40s ribosomal protein s3a	0.413598	0.286788	-0.00472784	0.989473	0.331404	0.380257	-0.086922	0.808828	0	0	0
1868	CUST_11679_PI422575199	AGAP008413-RA	AGAP008413	3R	10512537	10515851	AGAP008413-PA [Anopheles gambiae str. PEST]	-0.0231454	0.739525	-0.135019	0.106114	-0.0267671	0.697617	-0.138641	0.0965143	-1	0	0
1869	CUST_1168_PI422575199	AGAP005710-RA	AGAP005710	2L	19213769	19255034	prominin protein	0.0082969	0.937066	0.0344251	0.744911	0.0333007	0.745793	0.0594289	0.568836	1	0	0
1870	CUST_11680_PI422575199	AGAP008414-RA	AGAP008414	3R	10517973	10519257	alpha methylacyl-coa racemase	0.636741	0.0484005	0.140186	0.569856	0.765691	0.027731	0.269136	0.30027	1	0	0
1871	CUST_11681_PI422575199	AGAP008415-RA	AGAP008415	3R	10519401	10521898	phosphatidylserine receptor	-0.0413012	0.830362	0.207601	0.314491	-0.121773	0.531479	0.12713	0.514561	0	0	0
1872	CUST_11682_PI422575199	AGAP008416-RA	AGAP008416	3R	10521270	10522481	cyclic amp-dependent transcription factor atf-2	0.487435	0.0602282	0.076183	0.705578	0.190736	0.353368	-0.220516	0.29193	0	0	0
1873	CUST_11683_PI422575199	AGAP008417-RA	AGAP008417	3R	10551394	10553107	cyclin h	-0.315696	0.322221	-0.276852	0.378382	-0.307374	0.332787	-0.26853	0.390679	-1	0	0
1874	CUST_11684_PI422575199	AGAP008418-RA	AGAP008418	3R	10554097	10558756	tbc1 domain family	-0.14506	0.112037	-0.209441	0.0426875	-0.207228	0.0401044	-0.27161	0.0171514	-1	0	0
1875	CUST_11685_PI422575199	AGAP008419-RA	AGAP008419	3R	10563182	10564733	ras-related protein	0.318193	0.0917113	0.142638	0.378081	0.261802	0.141975	0.0862466	0.580016	1	0	0
1876	CUST_11686_PI422575199	AGAP008422-RA	AGAP008422	3R	10577083	10577785	upf0369 protein c6orf57-like protein	-0.200511	0.32129	0.725609	0.0149422	-0.234746	0.252914	0.691374	0.0170942	0	0	0
1877	CUST_11687_PI422575199	AGAP008423-RA	AGAP008423	3R	10577993	10594036	ww domain-containing oxidoreductase	0.123265	0.704636	0.22577	0.497112	0.207269	0.530905	0.309773	0.363739	1	0	0
1878	CUST_11688_PI422575199	AGAP008424-RA	AGAP008424	3R	10594863	10595671	uncharacterized conserved protein	-0.310252	0.0361937	-0.674066	0.0025297	-0.171313	0.153113	-0.535127	0.00532994	-1	0	0
1879	CUST_11689_PI422575199	AGAP008425-RA	AGAP008425	3R	10595887	10596654	cg6094	0.191304	0.20717	-0.468008	0.0212433	0.40319	0.0335413	-0.256122	0.113506	0	0	0
1880	CUST_1169_PI422575199	AGAP005711-RA	AGAP005711	2L	19260916	19275432	circadian locomoter output cycles kaput protein	-0.297283	0.0691236	0.209601	0.156874	-0.328843	0.0493602	0.178041	0.20555	0	0	0
1881	CUST_11690_PI422575199	AGAP008426-RA	AGAP008426	3R	10597035	10599539	swi snf-related matrix-associated actin-dependent regulator of chromatin subfamily a-like protein 1-like	-0.526961	0.00129034	-1.13179	6.55394e-05	-0.211219	0.0290276	-0.81605	0.000209736	-1	0	1
1882	CUST_11691_PI422575199	AGAP008427-RA	AGAP008427	3R	10599615	10601435	hepatocellular carcinoma-associated antigen	-0.471649	0.0160384	-0.423348	0.0228287	-0.396917	0.025359	-0.348616	0.0377967	-1	0	1
1883	CUST_11692_PI422575199	AGAP008428-RA	AGAP008428	3R	10601770	10602411	n-acetyltransferase 11	-0.447037	0.000591809	-0.591224	0.000199021	-0.282475	0.0029967	-0.426662	0.000626666	-1	0	1
1884	CUST_11693_PI422575199	AGAP008429-RA	AGAP008429	3R	10602719	10603534	zinc finger protein	-0.203464	0.0258501	-0.270243	0.0100781	-0.201157	0.0242342	-0.267936	0.00929711	-1	0	1
1885	CUST_11694_PI422575199	AGAP008430-RA	AGAP008430	3R	10609181	10610440	zinc finger protein 596	-0.417657	0.10072	0.0468352	0.823326	-0.457759	0.0799422	0.00673368	0.974261	0	0	0
1886	CUST_11695_PI422575199	AGAP008431-RA	AGAP008431	3R	10610688	10611570	rna polymerase ii-associated protein 2	-0.231336	0.370651	-0.192916	0.448054	-0.137756	0.579626	-0.099336	0.686597	-1	0	0
1887	CUST_11696_PI422575199	AGAP008432-RA	AGAP008432	3R	10614108	10616468	transmembrane protein c20orf108	-0.286122	0.281413	-0.000171598	0.99944	-0.048369	0.843153	0.237581	0.358424	0	0	0
1888	CUST_11697_PI422575199	AGAP008433-RA	AGAP008433	3R	10617606	10620230	splicing factor	-0.262666	0.232316	-0.42105	0.0872042	-0.203146	0.336597	-0.36153	0.124155	-1	0	0
1889	CUST_11698_PI422575199	AGAP008434-RA	AGAP008434	3R	10686934	10687671	globin 1	-0.0970797	0.49265	-0.0667458	0.631409	-0.147597	0.302053	-0.117263	0.400226	-1	0	0
1890	CUST_11699_PI422575199	AGAP008435-RA	AGAP008435	3R	10708510	10716911	transient receptor potential channel	-0.125685	0.157234	-0.210025	0.0439411	-0.0624636	0.423433	-0.146804	0.104441	-1	0	0
1891	CUST_117_PI422575199	AGAP004773-RA	AGAP004773	2L	3360197	3361330	pyruvate dehydrogenase	-0.0498056	0.795337	-0.280967	0.19287	0.123974	0.526086	-0.107188	0.581013	0	0	0
1892	CUST_1170_PI422575199	AGAP005712-RB	AGAP005712	2L	19277265	19282704	phenylalanine hydroxylase	0.946982	0.44154	0.535475	0.654637	0.993527	0.421171	0.58202	0.627619	1	0	0
1893	CUST_11700_PI422575199	AGAP008436-RA	AGAP008436	3R	10719260	10724153	multidrug resistance-associated protein 1	-1.2233	0.032381	-0.587277	0.197402	-1.06988	0.0480245	-0.433858	0.317196	-1	0	0
1894	CUST_11701_PI422575199	AGAP008437-RA	AGAP008437	3R	10726455	10744646	atp-dependent bile acid permease	0.139931	0.539606	0.293951	0.2321	0.248104	0.299941	0.402124	0.126061	1	0	0
1895	CUST_11702_PI422575199	AGAP008438-RA	AGAP008438	3R	10798123	10800955	anopheles gambiae pest agap012637-pa	3.09682	0.0058384	3.04956	0.00616935	3.6301	0.00324082	3.58284	0.0034014	1	1	1	1	up
1896	CUST_11703_PI422575199	AGAP008439-RA	AGAP008439	3R	10805155	10807128	AGAP008439-PA [Anopheles gambiae str. PEST]	-0.48188	0.137538	-0.0922101	0.740831	-0.458605	0.152072	-0.0689343	0.803734	-1	0	0
1897	CUST_11704_PI422575199	AGAP008440-RA	AGAP008440	3R	10810837	10814311	urate oxidase	0.115153	0.79278	0.0348322	0.936389	0.216724	0.624872	0.136403	0.755945	1	0	0
1898	CUST_11705_PI422575199	AGAP008441-RA	AGAP008441	3R	10816432	10818195	AGAP008441-PA [Anopheles gambiae str. PEST]	-0.153429	0.262004	-0.128969	0.334373	-0.262318	0.0879115	-0.237858	0.111232	-1	0	0
1899	CUST_11706_PI422575199	AGAP008442-RA	AGAP008442	3R	10821378	10823036	AGAP008442-PA [Anopheles gambiae str. PEST]	-0.74194	0.0125511	0.0661448	0.720383	-1.05834	0.00346315	-0.250254	0.217147	0	0	0
1900	CUST_11707_PI422575199	AGAP008443-RA	AGAP008443	3R	10838193	10858641	m12 mutant protein	-0.334121	0.0644144	-0.208337	0.189297	-0.393331	0.036972	-0.267547	0.104325	-1	0	0
1901	CUST_11708_PI422575199	AGAP008444-RA	AGAP008444	3R	10866472	10867194	cuticle protein	0.0974604	0.926563	2.4006	0.0730256	-0.210436	0.842463	2.0927	0.102678	0	0	0
1902	CUST_11709_PI422575199	AGAP008445-RA	AGAP008445	3R	10868343	10868923	AGAP008445-PA [Anopheles gambiae str. PEST]	-0.807715	0.00284344	0.359534	0.0438532	-1.02942	0.00110791	0.137833	0.324511	0	0	0
1903	CUST_1171_PI422575199	AGAP005712-RA	AGAP005712	2L	19277265	19282704	phenylalanine hydroxylase	0.867472	0.472843	0.583602	0.62251	0.917459	0.44949	0.633589	0.594063	1	0	0
1904	CUST_11710_PI422575199	AGAP008446-RA	AGAP008446	3R	10871623	10872027	cuticle protein	-0.88941	0.228817	2.04937	0.0307789	-0.855366	0.242791	2.08341	0.0289738	0	0	0
1905	CUST_11711_PI422575199	AGAP008447-RA	AGAP008447	3R	10873291	10874017	AGAP008447-PA [Anopheles gambiae str. PEST]	-0.791666	0.414017	0.937798	0.341433	-0.652126	0.494679	1.07734	0.282784	0	0	0
1906	CUST_11712_PI422575199	AGAP008448-RA	AGAP008448	3R	10875359	10875679	AGAP008448-PA [Anopheles gambiae str. PEST]	0.037562	0.8107	0.0197873	0.899304	-0.0453793	0.771887	-0.063154	0.688193	0	0	0
1907	CUST_11713_PI422575199	AGAP008449-RA	AGAP008449	3R	10877642	10878471	cuticle protein	-1.70029	0.141298	3.88471	0.0139174	-1.45808	0.191592	4.12693	0.0113112	0	0	0
1908	CUST_11714_PI422575199	AGAP008450-RA	AGAP008450	3R	10882189	10882897	AGAP008450-PA [Anopheles gambiae str. PEST]	-0.0842141	0.924017	0.951081	0.315464	0.0647932	0.941468	1.10009	0.255269	0	0	0
1909	CUST_11715_PI422575199	AGAP008451-RA	AGAP008451	3R	10884185	10884778	cuticular protein 16 from low complexity family (agap008453-pa)	0.221808	0.47244	0.236113	0.446402	0.208416	0.496162	0.222721	0.468993	1	0	0
1910	CUST_11716_PI422575199	AGAP008452-RA	AGAP008452	3R	10886822	10887391	cuticular protein 16 from low complexity family (agap008453-pa)	0.0286086	0.736243	-0.0834127	0.351732	0.0215348	0.792898	-0.0904865	0.30365	0	0	0
1911	CUST_11717_PI422575199	AGAP008453-RA	AGAP008453	3R	10888087	10888593	cuticular protein 16 from low complexity family (agap008453-pa)	0.117602	0.287661	-0.131819	0.241558	0.107905	0.318461	-0.141516	0.209686	0	0	0
1912	CUST_11718_PI422575199	AGAP008454-RA	AGAP008454	3R	10888884	10889372	cuticle protein	-0.14788	0.062916	-0.164438	0.0467728	-0.164947	0.0436974	-0.181505	0.0328494	-1	0	0
1913	CUST_11719_PI422575199	AGAP008455-RA	AGAP008455	3R	10889778	10890272	cuticular protein 12 from low complexity family (agap008455-pa)	-0.0453936	0.359977	-0.313125	0.00205081	-0.0177154	0.699109	-0.285446	0.00258972	-1	0	0
1914	CUST_1172_PI422575199	AGAP005712-RC	AGAP005712	2L	19277265	19282704	phenylalanine hydroxylase	0.850978	0.481691	0.561132	0.636312	0.889953	0.463145	0.600106	0.61378	1	0	0
1915	CUST_11720_PI422575199	AGAP008456-RA	AGAP008456	3R	10890558	10890952	cuticular protein 16 from low complexity family (agap008453-pa)	-0.0868529	0.277999	-0.239907	0.0257024	-0.0508059	0.490916	-0.20386	0.038419	-1	0	0
1916	CUST_11721_PI422575199	AGAP008457-RA	AGAP008457	3R	10893340	10893933	cuticular protein 16 from low complexity family (agap008453-pa)	0.0929791	0.447348	-0.14015	0.273359	0.103802	0.395166	-0.129327	0.301381	0	0	0
1917	CUST_11722_PI422575199	AGAP008458-RA	AGAP008458	3R	10895048	10895464	cuticle protein	-0.0387565	0.652211	0.0284193	0.739423	-0.0520931	0.543089	0.0150827	0.856942	0	0	0
1918	CUST_11723_PI422575199	AGAP008459-RA	AGAP008459	3R	10897827	10898198	cuticle protein	0.0146476	0.877366	0.0936418	0.352474	0.0210443	0.823067	0.100039	0.31988	1	0	0
1919	CUST_11724_PI422575199	AGAP008460-RA	AGAP008460	3R	10900320	10900829	cuticle protein	-0.0432111	0.73965	0.0240351	0.852587	-0.180665	0.198994	-0.113419	0.389101	0	0	0
1920	CUST_11725_PI422575199	AGAP008461-RA	AGAP008461	3R	10902518	10903111	cuticular protein 16 from low complexity family (agap008453-pa)	-0.0266814	0.721527	0.00190026	0.97957	-0.029774	0.688028	-0.00119235	0.987026	0	0	0
1921	CUST_11726_PI422575199	AGAP008462-RA	AGAP008462	3R	10903959	10904552	cuticular protein 16 from low complexity family (agap008453-pa)	0.0880079	0.507224	-0.158388	0.260591	0.0705168	0.579826	-0.175879	0.207835	0	0	0
1922	CUST_11727_PI422575199	AGAP008463-RA	AGAP008463	3R	10906323	10906905	cuticular protein 16 from low complexity family (agap008453-pa)	0.123892	0.535016	-0.170992	0.402433	0.223237	0.287882	-0.0716476	0.714321	0	0	0
1923	CUST_11728_PI422575199	AGAP008464-RA	AGAP008464	3R	10910026	10910455	cuticular protein 12 from low complexity family (agap008455-pa)	0.1192	0.388599	-0.0665892	0.617966	-0.0149053	0.906758	-0.200695	0.168377	0	0	0
1924	CUST_11729_PI422575199	AGAP008465-RA	AGAP008465	3R	10910978	10911724	cuticle protein	-0.0687925	0.457893	-0.166229	0.118367	-0.0717497	0.435689	-0.169186	0.110898	-1	0	0
1925	CUST_1173_PI422575199	AGAP005713-RA	AGAP005713	2L	19371653	19395369	signal cub and egf-like domain-containing protein 2	-0.119641	0.140511	-0.153877	0.0777217	-0.241804	0.0186605	-0.27604	0.0119752	-1	0	0
1926	CUST_11730_PI422575199	AGAP008466-RA	AGAP008466	3R	10912886	10913305	cuticle protein	0.0901556	0.385903	-0.0102847	0.917014	0.0262082	0.789239	-0.0742322	0.463667	0	0	0
1927	CUST_11731_PI422575199	AGAP008467-RA	AGAP008467	3R	10915406	10917570	sodium shloride dependent amino acid transporter	0.167312	0.603807	0.297766	0.373439	0.180763	0.575936	0.311217	0.354187	1	0	0
1928	CUST_11732_PI422575199	AGAP008468-RA	AGAP008468	3R	10918682	10933361	fatty acid synthase	1.3237	0.12191	0.0928875	0.897384	1.65646	0.0703074	0.425642	0.56288	1	0	0
1929	CUST_11733_PI422575199	AGAP008469-RA	AGAP008469	3R	10933665	10936225	protein kiaa1524-like protein	-0.21389	0.0429418	-0.217423	0.0409263	-0.191366	0.0539889	-0.194899	0.0512809	-1	0	0
1930	CUST_11734_PI422575199	AGAP008470-RA	AGAP008470	3R	10939024	10940573	mhc_i c-terminus family protein	-0.0439721	0.552415	-0.0938801	0.238835	-0.0712878	0.342974	-0.121196	0.141677	-1	0	0
1931	CUST_11735_PI422575199	AGAP008471-RA	AGAP008471	3R	10977436	10982241	ankyrin unc44	-0.040393	0.567965	0.0348924	0.619855	-0.11455	0.142992	-0.0392642	0.566685	0	0	0
1932	CUST_11736_PI422575199	AGAP008472-RA	AGAP008472	3R	10986501	10988827	cgi-01 protein	-0.438706	0.110898	0.0386669	0.866025	-0.33061	0.19842	0.146763	0.531773	0	0	0
1933	CUST_11737_PI422575199	AGAP008473-RA	AGAP008473	3R	10992235	11009661	protein c1orf9-like protein	0.118353	0.142432	0.0226542	0.744767	-0.0510432	0.462736	-0.146742	0.0800575	0	0	0
1934	CUST_11738_PI422575199	AGAP008474-RA	AGAP008474	3R	11010126	11011197	calcium and integrin-binding protein 1	0.21117	0.372408	0.45781	0.0952202	0.0261533	0.906942	0.272793	0.26396	1	0	0
1935	CUST_11739_PI422575199	AGAP008475-RA	AGAP008475	3R	11011139	11011826	dc2 protein	-0.173142	0.49167	-0.370717	0.180776	-0.0562302	0.81796	-0.253806	0.329498	-1	0	0
1936	CUST_1174_PI422575199	AGAP005714-RA	AGAP005714	2L	19419184	19473933	fibrillin-1- partial	-0.1273	0.0816459	-0.191793	0.0251964	-0.107089	0.114809	-0.171582	0.0322689	-1	0	0
1937	CUST_11740_PI422575199	AGAP008476-RA	AGAP008476	3R	11018914	11050254	discs overgrown protein kinase	-0.121169	0.064667	-0.0928446	0.124584	-0.13924	0.0398846	-0.110915	0.0750952	-1	0	0
1938	CUST_11741_PI422575199	AGAP008477-RA	AGAP008477	3R	11049060	11049502	AGAP008477-PA [Anopheles gambiae str. PEST]	-0.0712323	0.680893	-0.37999	0.0775441	-0.0478444	0.780606	-0.356603	0.0905694	-1	0	0
1939	CUST_11742_PI422575199	AGAP008478-RA	AGAP008478	3R	11055891	11056577	cuticular protein 12 from low complexity family (agap008455-pa)	-0.198642	0.029388	-0.25365	0.0132749	-0.180334	0.0358271	-0.235342	0.0153444	-1	0	1
1940	CUST_11743_PI422575199	AGAP008479-RA	AGAP008479	3R	11059513	11059910	anopheles gambiae pest agap012723-pa	-0.086072	0.291532	-0.222018	0.035139	-0.0734768	0.344959	-0.209423	0.0380577	-1	0	0
1941	CUST_11744_PI422575199	AGAP008480-RA	AGAP008480	3R	11061280	11061674	cuticular protein 16 from low complexity family (agap008453-pa)	-0.0719245	0.29486	-0.196626	0.0301504	-0.0856286	0.212932	-0.21033	0.0220474	-1	0	0
1942	CUST_11745_PI422575199	AGAP008481-RA	AGAP008481	3R	11062921	11064084	r protein p30	-0.282028	0.135243	-0.756783	0.00743338	-0.15441	0.362654	-0.629165	0.0138869	-1	0	0
1943	CUST_11746_PI422575199	AGAP008482-RA	AGAP008482	3R	11106602	11133243	0	-0.381606	0.185834	-0.445824	0.135773	-0.307128	0.266919	-0.371347	0.194138	-1	0	0
1944	CUST_11747_PI422575199	AGAP008483-RA	AGAP008483	3R	11136410	11137821	AGAP008483-PA [Anopheles gambiae str. PEST]	0.355173	0.040842	-0.177466	0.211042	0.49523	0.0140441	-0.0374096	0.768569	0	0	0
1945	CUST_11748_PI422575199	AGAP008484-RA	AGAP008484	3R	11139634	11145108	t-dirnahydrouridine synthase	-0.205135	0.11899	-0.0565343	0.61453	-0.175574	0.157053	-0.0269735	0.802571	-1	0	0
1946	CUST_11749_PI422575199	AGAP008486-RA	AGAP008486	3R	11206159	11209551	cg17075	-0.100916	0.543628	-0.0408691	0.801613	-0.162026	0.345971	-0.101978	0.538543	-1	0	0
1947	CUST_1175_PI422575199	AGAP005715-RA	AGAP005715	2L	19503076	19537280	autophagy-related protein 13 homolog	0.494438	0.394668	1.09557	0.102364	0.146355	0.791573	0.747489	0.222537	1	0	0
1948	CUST_11750_PI422575199	AGAP008487-RA	AGAP008487	3R	11220766	11223124	sphingomyelin phosphodiesterase	0.50695	0.695223	0.822084	0.532052	0.921256	0.486522	1.23639	0.362186	1	0	0
1949	CUST_11751_PI422575199	AGAP008488-RA	AGAP008488	3R	11228270	11230273	signal-induced proliferation-associated protein 1	0.100342	0.189689	0.0852834	0.250934	0.0197568	0.764455	0.00469789	0.942866	1	0	0
1950	CUST_11752_PI422575199	AGAP008489-RA	AGAP008489	3R	11304318	11305920	protein fuzzy-like protein	-0.0167027	0.81587	-0.186046	0.0503451	0.0334488	0.634303	-0.135895	0.105006	0	0	0
1951	CUST_11753_PI422575199	AGAP008490-RA	AGAP008490	3R	11308044	11309706	amino acid transporter	-0.497599	0.0698195	-0.713438	0.0243487	-0.337854	0.169754	-0.553693	0.0518584	-1	0	0
1952	CUST_11754_PI422575199	AGAP008491-RA	AGAP008491	3R	11316065	11316746	dolichyl-diphosphooligosaccharide--protein glycosyltransferase subunit dad1	-0.115238	0.546159	1.63862	0.000724334	0.0127766	0.945124	1.76663	0.000534952	0	0	0
1953	CUST_11755_PI422575199	AGAP008492-RA	AGAP008492	3R	11317024	11318721	isoform a	-0.300864	0.211405	-0.575179	0.0468026	-0.116869	0.59412	-0.391184	0.125042	-1	0	0
1954	CUST_11756_PI422575199	AGAP008493-RA	AGAP008493	3R	11321354	11322332	dnz1	-0.12973	0.138185	-0.357832	0.00698537	-0.0281825	0.699702	-0.256284	0.0195995	-1	0	0
1955	CUST_11757_PI422575199	AGAP008494-RA	AGAP008494	3R	11324248	11328872	signal transducing adapter molecule 1	-0.0318226	0.694275	-0.123626	0.175942	-0.0445859	0.574032	-0.136389	0.134833	-1	0	0
1956	CUST_11758_PI422575199	AGAP008495-RA	AGAP008495	3R	11331491	11332507	bis(5 -nucleosyl)-tetraphosphatase	0.320205	0.527598	0.335461	0.509209	0.27227	0.588298	0.287526	0.568444	1	0	0
1957	CUST_11759_PI422575199	AGAP008496-RA	AGAP008496	3R	11333045	11333985	thyroid hormone receptor-associated protein 6	-0.118593	0.219171	-0.314929	0.0180585	-0.096275	0.289497	-0.29261	0.0206946	-1	0	0
1958	CUST_1176_PI422575199	AGAP005715-RB	AGAP005715	2L	19503076	19537280	autophagy-related protein 13 homolog	0.340322	0.588671	0.610058	0.351971	0.220796	0.722225	0.490532	0.444408	1	0	0
1959	CUST_11760_PI422575199	AGAP008497-RA	AGAP008497	3R	11334920	11336618	autophagy-specific gene 4	0.37541	0.238435	0.372359	0.241627	0.216722	0.465023	0.213671	0.470896	1	0	0
1960	CUST_11761_PI422575199	AGAP008498-RA	AGAP008498	3R	11337233	11338420	pci domain-containing protein 2	-0.0841922	0.700548	-0.474462	0.0803025	0.149796	0.501589	-0.240473	0.301828	0	0	0
1961	CUST_11762_PI422575199	AGAP008499-RA	AGAP008499	3R	11338852	11339929	mitochondrial transcription factor	0.0458864	0.796588	-0.168937	0.367829	-0.00209664	0.9903	-0.21692	0.25187	0	0	0
1962	CUST_11763_PI422575199	AGAP008500-RA	AGAP008500	3R	11341014	11342031	AGAP008500-PA [Anopheles gambiae str. PEST]	-0.217288	0.146473	-0.753069	0.00337387	-0.0727381	0.577071	-0.608519	0.00712137	-1	0	0
1963	CUST_11764_PI422575199	AGAP008501-RA	AGAP008501	3R	11343920	11345408	acyl-coa dehydrogenase	0.644975	0.120506	0.541448	0.173931	0.321828	0.379354	0.218301	0.539692	1	0	0
1964	CUST_11765_PI422575199	AGAP008502-RA	AGAP008502	3R	11346372	11347492	lung carbonyl reductase	1.22719	0.100125	0.77026	0.252079	1.10445	0.127469	0.647518	0.323575	1	0	0
1965	CUST_11766_PI422575199	AGAP008503-RA	AGAP008503	3R	11349038	11351122	fun14 domain-containing protein 1	0.6452	0.0810286	0.326937	0.304732	0.680319	0.0704944	0.362056	0.262363	1	0	0
1966	CUST_11767_PI422575199	AGAP008504-RA	AGAP008504	3R	11351448	11352258	lysine-specific demethylase 6a	0.470954	0.0746376	0.75065	0.0187816	0.189137	0.384982	0.468833	0.0731082	1	0	0
1967	CUST_11768_PI422575199	AGAP008505-RA	AGAP008505	3R	11352558	11352785	histone demethylase utx	0.0109784	0.961257	-0.205575	0.387924	-0.0405942	0.857365	-0.257148	0.291552	0	0	0
1968	CUST_11769_PI422575199	AGAP008506-RA	AGAP008506	3R	11358006	11358422	abrupt protein	0.0425268	0.642025	-0.222661	0.0582773	-0.00349333	0.968695	-0.268681	0.0325421	0	0	0
1969	CUST_1177_PI422575199	AGAP005716-RA	AGAP005716	2L	19542880	19567580	sensory neuron membrane protein 2	0.0451332	0.848158	0.348332	0.190136	0.0777223	0.742184	0.380922	0.159034	1	0	0
1970	CUST_11770_PI422575199	AGAP008507-RA	AGAP008507	3R	11370885	11372462	AGAP008507-PA [Anopheles gambiae str. PEST]	-0.12393	0.0913323	-0.19061	0.0271892	-0.154304	0.046657	-0.220984	0.0151776	-1	0	0
1971	CUST_11771_PI422575199	AGAP008508-RA	AGAP008508	3R	11383318	11385891	AGAP008508-PA [Anopheles gambiae str. PEST]	-0.12109	0.546833	0.593751	0.0321752	-0.280953	0.200644	0.433889	0.077359	0	0	0
1972	CUST_11772_PI422575199	AGAP008509-RA	AGAP008509	3R	11432344	11443332	uty-prov protein	-0.181109	0.340639	-0.220561	0.258492	-0.0627472	0.72589	-0.102199	0.573202	-1	0	0
1973	CUST_11773_PI422575199	AGAP008510-RA	AGAP008510	3R	11453433	11464150	metalloproteinase	-0.128607	0.391513	-0.0749262	0.605871	-0.220416	0.164753	-0.166735	0.268338	-1	0	0
1974	CUST_11774_PI422575199	AGAP008511-RA	AGAP008511	3R	11468976	11470825	ionotropic receptor 21a	-0.145229	0.0502792	-0.143982	0.0515211	-0.192945	0.0190919	-0.191698	0.0195003	-1	0	0
1975	CUST_11775_PI422575199	AGAP008512-RA	AGAP008512	3R	11475679	11504106	0	-0.0874772	0.376429	-0.0827546	0.40023	-0.0564346	0.550822	-0.051712	0.583204	-1	0	0
1976	CUST_11776_PI422575199	AGAP008513-RA	AGAP008513	3R	11551691	11553763	AGAP008513-PA [Anopheles gambiae str. PEST]	-0.165266	0.0201685	-0.0732171	0.17312	-0.162105	0.0193591	-0.0700564	0.17727	-1	0	0
1977	CUST_11777_PI422575199	AGAP008514-RA	AGAP008514	3R	11579090	11580199	lysosomal acid	-0.0233957	0.942229	-0.230427	0.489801	0.0519004	0.872392	-0.155131	0.63584	0	0	0
1978	CUST_11778_PI422575199	AGAP008515-RA	AGAP008515	3R	11684422	11693298	AGAP008515-PA [Anopheles gambiae str. PEST]	-0.0304984	0.691343	-0.132266	0.137682	-0.044535	0.562686	-0.146303	0.107139	-1	0	0
1979	CUST_11779_PI422575199	AGAP008516-RA	AGAP008516	3R	11698730	11712568	nicotinate phosphoribosyltransferase-like isoform 1	0.365059	0.170525	0.238223	0.337427	0.238222	0.335931	0.111386	0.636322	1	0	0
1980	CUST_1178_PI422575199	AGAP005717-RA	AGAP005717	2L	19562478	19565503	lysozyme c6	0.425524	0.273216	0.612859	0.14158	0.466142	0.234647	0.653477	0.121572	1	0	0
1981	CUST_11780_PI422575199	AGAP008517-RA	AGAP008517	3R	11721000	11722485	AGAP008517-PA [Anopheles gambiae str. PEST]	0.0992253	0.386366	-0.206117	0.113782	0.135826	0.247333	-0.169516	0.166451	0	0	0
1982	CUST_11781_PI422575199	AGAP008518-RA	AGAP008518	3R	11743694	11748144	actin binding	0.332033	0.166367	-0.0193786	0.92619	0.225595	0.312711	-0.125817	0.554838	0	0	0
1983	CUST_11782_PI422575199	AGAP008520-RA	AGAP008520	3R	11758101	11759752	AGAP008520-PA [Anopheles gambiae str. PEST]	0.0256573	0.817197	-0.104392	0.372084	0.0465778	0.675748	-0.0834717	0.464825	0	0	0
1984	CUST_11783_PI422575199	AGAP008521-RA	AGAP008521	3R	11759910	11766716	AGAP008521-PA [Anopheles gambiae str. PEST]	1.33571	0.066325	0.309066	0.593076	1.55638	0.0431589	0.52973	0.37626	1	0	0
1985	CUST_11784_PI422575199	AGAP008522-RA	AGAP008522	3R	11767958	11769140	transcription factor tfiih-	0.00522082	0.929269	-0.298432	0.00568907	0.190333	0.0236692	-0.11332	0.101662	0	0	0
1986	CUST_11785_PI422575199	AGAP008523-RA	AGAP008523	3R	11769180	11770830	nol1 nop2 sun domain family	-0.0366873	0.591151	-0.119205	0.131075	0.0849361	0.236091	0.00241793	0.970272	0	0	0
1987	CUST_11786_PI422575199	AGAP008524-RA	AGAP008524	3R	11773151	11773865	AGAP008524-PA [Anopheles gambiae str. PEST]	-0.8451	0.0389505	0.288074	0.360658	-1.06891	0.018511	0.0642631	0.828892	0	0	0
1988	CUST_11787_PI422575199	AGAP008525-RA	AGAP008525	3R	11825072	11827223	myosin type ii heavy chain	-0.0219466	0.808529	-0.130136	0.199608	0.0247209	0.782081	-0.0834685	0.374393	0	0	0
1989	CUST_11788_PI422575199	AGAP008526-RA	AGAP008526	3R	11829704	11830494	dynein light chain	-0.089066	0.36547	-0.142373	0.17839	-0.067716	0.475211	-0.121023	0.232223	-1	0	0
1990	CUST_11789_PI422575199	AGAP008527-RA	AGAP008527	3R	11855471	11870645	tetraspanin d107	-0.0808279	0.688548	-0.151914	0.463159	-0.248888	0.253552	-0.319973	0.161867	-1	0	0
1991	CUST_1179_PI422575199	AGAP005718-RA	AGAP005718	2L	19575583	19579944	transcription initiation factor tfiid subunit 4	-0.0781601	0.322446	-0.24243	0.0249338	-0.0900007	0.25108	-0.254271	0.0193039	-1	0	0
1992	CUST_11790_PI422575199	AGAP008528-RA	AGAP008528	3R	11874939	11880654	pre-mrna splicing factor atp-dependent rna helicase prp16	-0.281867	0.0711104	-0.254985	0.091785	-0.199797	0.157332	-0.172914	0.207128	-1	0	0
1993	CUST_11791_PI422575199	AGAP008529-RA	AGAP008529	3R	11894293	11895057	AGAP008529-PA [Anopheles gambiae str. PEST]	0.0496924	0.583145	0.295112	0.0239988	-0.056336	0.523976	0.189084	0.0793223	0	0	0
1994	CUST_11792_PI422575199	AGAP008530-RA	AGAP008530	3R	11896815	11900183	ubiquitin carboxyl-terminal hydrolase 7	-0.152235	0.576837	0.257405	0.362996	-0.0740687	0.781569	0.335571	0.250254	0	0	0
1995	CUST_11793_PI422575199	AGAP008531-RA	AGAP008531	3R	11905710	11914888	AGAP008531-PA [Anopheles gambiae str. PEST]	-0.111918	0.383708	-0.144431	0.27573	-0.144752	0.273406	-0.177265	0.195275	-1	0	0
1996	CUST_11794_PI422575199	AGAP008532-RA	AGAP008532	3R	11915359	11952433	isoform g	-1.06798	0.0166172	-0.357153	0.255564	-0.857396	0.0333521	-0.146574	0.614964	-1	0	0
1997	CUST_11795_PI422575199	AGAP008533-RA	AGAP008533	3R	11962693	11977247	cyclin-dependent kinase 5 activator	1.03285	0.118967	1.2287	0.0781729	0.370227	0.517137	0.566079	0.338959	1	0	0
1998	CUST_11796_PI422575199	AGAP008534-RA	AGAP008534	3R	12018188	12018910	cyclin-dependent kinase 5 activator	-0.129892	0.27671	-0.0189872	0.863009	-0.157281	0.198572	-0.0463767	0.673451	-1	0	0
[truncated: 12,916 more rows]
